# Supplementary material for: Global analysis of Saccharomyces cerevisiae growth in mucin
Source: G3 (Bethesda). 2021 Aug 18;11(11):jkab294. doi: 10.1093/g3journal/jkab294 (PMC8527512; doi:10.1093/g3journal/jkab294)
Supplement: jkab294_Supplementary_Data [file jkab294_supplementary_data.zip › GENETICS-G3-2021-402654-s03.xlsx]

## Sheet: README
Description: This file contains the entire list of differentially expressed genes.
Criteria met to be considered differentially expressed:
> False discovery rate (FDR) adjusted p-value of less than or equal to 0.01
> Fold change (FC) of less than or equal to 0.5, more than or equal to 2
Sheets
Complete DE List - full list provided by the Centre for Computational Genomics (FDR cutoff of 0.05)
DE List (FDR - 0.01 & FC - 2) - custom list with more stringent FDR cutoff (0.01) as well as a FC cutoff (0.5 and 2); Top 50 upregulated (green) and Top 50 downregulated (red) genes are colour-coded
GO Analysis - results from DAVID gene ontology (GO) analysis on the Top 50 upregulated and downregulated genes; categories meeting the p-value cutoff of 0.05 were colour-coded (green)
DE list column title legend
ensembl_id	ensembl database annotation
Symbol	common name
systematic_name	annotation given by Saccharomyces Genome Database (SGD)
logFC	log2(fold change) between YPM compared to YP
logCPM	log2(counts per million reads), averages taken over all libraries
F	quasi-likelihood F-statistic, result of QL F-test for estimation of the dispersion for each gene
PValue	unadjusted p-value
FDR	false discovery rate (adjusted p-value)
FC	dold change
DAVID list column title legend
Category	DAVID annotated category (here chose to show ALL)
Term	GO specific category
Count	number of genes in Top 50 List found in Term
%	ratio of genes in Top 50 List found in Term
PValue	p-value
Genes	sytematic annotation given by the Saccharomyces Genome Database (SGD)
List Total	Number of genes that DAVID was able to categorize into GO Terms from the Top 50 List

## Sheet: Complete DE List
ensembl_id	Symbol	systematic_name	logFC	logCPM	F	PValue	FDR	FC
Q0010	Q0010	NA	1.54775	-0.139732	22.297	0.000942	0.0038072	2.92361
Q0050	AI1	Q0050	0.919462	13.6949	11.6347	0.00717672	0.0194005	1.89141
Q0080	ATP8	Q0080	-1.65599	3.43137	8.96951	0.0142521	0.0340379	0.317321
Q0142	Q0142	NA	0.769527	0.59756	8.32043	0.0171335	0.0395837	1.70471
Q0182	Q0182	NA	-0.998904	4.54503	19.0314	0.00160645	0.00574478	0.50038
RDN5-1	RDN5-1	NA	-0.95697	-0.67028	11.4153	0.00756526	0.0202635	0.515138
RUF20	RUF20	NA	-1.13927	-0.298588	15.6397	0.0030078	0.00957002	0.453991
RUF21	RUF21	NA	1.51184	-0.0751071	11.2718	0.00783335	0.0208156	2.85173
snR11	snR11	NA	-1.16211	1.80213	43.3582	7.95e-05	0.000564	0.446859
snR128	snR128	NA	0.514274	3.9002	19.3156	0.00152974	0.00550266	1.42828
snR14	snR14	NA	-0.733859	4.03746	43.7061	7.71e-05	0.000553	0.601293
snR161	snR161	NA	-0.420683	5.67551	19.1945	0.00156187	0.00560923	0.747071
snR18	snR18	NA	-3.00338	9.77064	284.644	2.18e-08	3.6e-06	0.124708
snR189	snR189	NA	-1.86119	4.02087	122.937	9.72e-07	3.05e-05	0.27525
snR191	snR191	NA	0.826292	3.69669	18.8943	0.00164512	0.00586746	1.77312
snR30	snR30	NA	0.649368	3.75372	18.9297	0.00163501	0.00583448	1.56848
snR31	snR31	NA	-0.312343	6.83768	14.706	0.00363214	0.0111349	0.805333
snR32	snR32	NA	-1.22737	6.99111	82.3949	5.58e-06	9.66e-05	0.427097
snR33	snR33	NA	-1.3771	2.77163	58.2812	2.4e-05	0.000246	0.384992
snR34	snR34	NA	-2.13135	3.27013	229.645	5.82e-08	5.44e-06	0.228244
snR36	snR36	NA	-1.44123	5.18661	279.863	2.35e-08	3.6e-06	0.368252
snR37	snR37	NA	-1.74669	4.3376	204.02	9.98e-08	7.3e-06	0.297985
snR38	snR38	NA	-1.46944	5.57868	110.782	1.54e-06	4.11e-05	0.361121
snR39	snR39	NA	-1.45702	3.33538	78.0116	7.05e-06	0.000111	0.364245
snR39B	snR39B	NA	0.637167	1.89196	8.51206	0.0162141	0.0377712	1.55527
snR4	snR4	NA	0.868583	3.63759	47.9912	5.3e-05	0.000423	1.82587
snR40	snR40	NA	1.5857	1.46805	50.1389	4.44e-05	0.000373	3.00154
snR43	snR43	NA	-0.920864	0.977625	15.3776	0.0031689	0.00999743	0.528192
snR44	snR44	NA	-1.83984	8.81303	196.896	1.17e-07	8.13e-06	0.279352
snR45	snR45	NA	0.894504	5.17933	112.411	1.44e-06	3.91e-05	1.85897
snR46	snR46	NA	-1.25425	4.73505	74.0757	8.78e-06	0.000128	0.419211
snR48	snR48	NA	-1.65361	8.41011	122.876	9.74e-07	3.05e-05	0.317843
snR49	snR49	NA	-0.345769	4.39927	9.87118	0.0111675	0.027952	0.786889
snR5	snR5	NA	0.280296	7.36957	9.1488	0.013563	0.0326123	1.21444
snR50	snR50	NA	-0.660876	3.1388	21.0043	0.00115551	0.00445954	0.632494
snR52	snR52	NA	-0.325345	7.03131	13.2493	0.0049547	0.0142902	0.798108
snR53	snR53	NA	-0.601484	4.15555	20.5007	0.00125416	0.00473281	0.659075
snR54	snR54	NA	-1.76211	-1.82711	17.9868	0.00193163	0.00666991	0.294816
snR57	snR57	NA	-0.778722	2.71944	19.3696	0.00151569	0.00545617	0.582883
snR58	snR58	NA	0.591375	6.47771	30.4042	0.000311	0.00158571	1.50668
snR6	snR6	NA	-0.923228	3.47138	39.301	0.000117	0.000759	0.527328
snR61	snR61	NA	-1.47669	5.22996	112.582	1.43e-06	3.9e-05	0.359313
snR65	snR65	NA	-0.839164	7.19035	62.2131	1.83e-05	0.000203	0.558968
snR66	snR66	NA	0.335528	5.32783	15.6235	0.00301749	0.00958725	1.26184
snR67	snR67	NA	0.746715	8.93699	35.4628	0.000173975	0.00102342	1.67797
snR7-L	snR7-L	NA	-0.422754	6.21212	13.4273	0.00476481	0.0138435	0.745999
snR71	snR71	NA	0.432378	4.881	21.1544	0.00112795	0.00437475	1.34946
snR72	snR72	NA	-0.333271	6.15016	11.6038	0.00722981	0.0195135	0.793735
snR73	snR73	NA	-1.5678	5.22417	170.567	2.25e-07	1.23e-05	0.337322
snR75	snR75	NA	1.05542	8.59614	52.7307	3.62e-05	0.000324	2.07833
snR76	snR76	NA	-0.329442	7.57031	8.82046	0.0148578	0.0351474	0.795844
snR80	snR80	NA	-0.320295	5.21647	7.61878	0.0210946	0.0471263	0.800906
snR81	snR81	NA	0.446673	5.63445	19.377	0.00151377	0.00545617	1.36289
snR83	snR83	NA	-0.746618	6.90211	25.9442	0.000554	0.00250288	0.595999
snR87	snR87	NA	-2.121	2.09918	118.629	1.14e-06	3.37e-05	0.229887
tA(AGC)K2	tA(AGC)K2	NA	0.6057	7.57058	44.7567	7.01e-05	0.000515	1.52172
tA(AGC)P	tA(AGC)P	NA	1.44766	-1.12554	14.4966	0.00379313	0.0115234	2.72765
tA(UGC)E	tA(UGC)E	NA	0.40218	5.0537	14.0151	0.00419752	0.0124977	1.3215
tC(GCA)Q	tC(GCA)Q	NA	0.269145	6.14666	11.5922	0.00724993	0.0195512	1.20509
tD(GUC)I2	tD(GUC)I2	NA	-1.01743	3.91524	55.6368	2.91e-05	0.000284	0.493995
tD(GUC)O	tD(GUC)O	NA	-0.576888	3.45308	14.155	0.00407485	0.0121919	0.670408
tD(GUC)Q	tD(GUC)Q	NA	-1.0201	4.70678	73.0413	9.32e-06	0.000132	0.493082
tE(UUC)E1	tE(UUC)E1	NA	-1.00083	6.10572	82.6501	5.5e-06	9.61e-05	0.499714
tE(UUC)G1	SOE1	NA	0.546161	4.02462	12.0454	0.00651239	0.017856	1.46019
tE(UUC)I	tE(UUC)I	NA	-0.86709	6.35868	79.5118	6.49e-06	0.000105	0.548252
tE(UUC)M	tE(UUC)M	NA	-2.39572	4.04973	278.102	2.42e-08	3.6e-06	0.190027
tE(UUC)Q	tE(UUC)Q	NA	-3.09328	5.9806	481.482	1.91e-09	1.02e-06	0.117174
tF(GAA)G	tF(GAA)G	NA	0.427962	6.89742	19.3943	0.00150932	0.00544375	1.34533
tG(CCC)O	SUF5	NA	-1.26438	9.30761	81.7479	5.77e-06	9.81e-05	0.41628
tG(GCC)F2	tG(GCC)F2	NA	-0.831078	4.10438	30.9527	0.000291	0.00150786	0.562109
tG(GCC)G1	tG(GCC)G1	NA	-0.496588	5.78627	28.7314	0.000383	0.00186607	0.708781
tG(GCC)O2	SUF17	NA	0.964804	4.53769	94.6162	3.07e-06	6.51e-05	1.9518
tG(GCC)P1	tG(GCC)P1	NA	0.394206	5.96173	18.3617	0.00180645	0.00633424	1.31422
tG(UCC)Q	tG(UCC)Q	NA	0.372794	6.13196	17.5237	0.00210112	0.00714869	1.29486
tH(GUG)Q	tH(GUG)Q	NA	0.379352	4.06634	8.91229	0.014481	0.0344308	1.30076
tI(AAU)G	tI(AAU)G	NA	0.532745	6.19703	46.4506	6.04e-05	0.000461	1.44668
tI(AAU)N2	tI(AAU)N2	NA	0.444587	6.80771	25.0701	0.000626	0.00274865	1.36092
tI(UAU)L	tI(UAU)L	NA	1.50699	5.47266	143.746	4.85e-07	1.99e-05	2.84216
tK(CUU)D1	tK(CUU)D1	NA	-1.09544	6.15833	95.8132	2.9e-06	6.24e-05	0.467992
tK(CUU)F	tK(CUU)F	NA	0.625639	6.06226	50.2838	4.39e-05	0.00037	1.54289
tK(CUU)M	tK(CUU)M	NA	-0.647261	4.97716	48.4768	5.09e-05	0.00041	0.638492
tK(CUU)P	tK(CUU)P	NA	0.481003	4.89769	22.5322	0.000909	0.00369633	1.39571
tK(UUU)D	tK(UUU)D	NA	-0.46467	3.66559	15.4159	0.00314475	0.00993523	0.724637
tK(UUU)L	tK(UUU)L	NA	0.735627	5.48935	29.2977	0.000356	0.00176474	1.66512
tK(UUU)P	tK(UUU)P	NA	0.727549	6.05306	13.8957	0.00430576	0.0127522	1.65582
tL(CAA)A	SUP56	NA	-0.482434	4.11125	20.3082	0.00129455	0.00484861	0.715769
tL(CAA)G2	SUP54	NA	-0.858642	3.86179	41.5454	9.41e-05	0.000638	0.551472
tL(CAA)L	tL(CAA)L	NA	1.00036	1.69136	22.4364	0.000922	0.00373904	2.0005
tL(CAA)N	tL(CAA)N	NA	0.651508	3.05454	26.3795	0.000522	0.00239362	1.57081
tL(UAA)N	tL(UAA)N	NA	-0.740328	3.92756	41.555	9.41e-05	0.000638	0.598603
TLC1	TLC1	NA	-0.423748	8.67414	16.3218	0.00263298	0.00858133	0.745485
tM(CAU)J1	EMT5	NA	-0.90348	4.199	81.9246	5.71e-06	9.75e-05	0.534595
tM(CAU)O1	IMT1	NA	-0.58649	2.67988	14.2024	0.00403432	0.0120976	0.665961
tM(CAU)O2	EMT2	NA	-0.883215	7.94593	53.3117	3.46e-05	0.000317	0.542158
tM(CAU)P	IMT2	NA	0.31191	6.26101	8.37982	0.0168419	0.0390442	1.24135
tM(CAU)Q2	tM(CAU)Q2	NA	-0.525521	4.33166	22.1263	0.000968	0.0038835	0.694708
tN(GUU)C	tN(GUU)C	NA	-0.638298	5.24586	54.8098	3.09e-05	0.000296	0.64247
tN(GUU)G	tN(GUU)G	NA	1.28453	4.77869	99.2131	2.5e-06	5.63e-05	2.43603
tN(GUU)N1	tN(GUU)N1	NA	-0.524275	3.69445	16.3771	0.00260516	0.00852598	0.695308
tP(AGG)C	SUF2	NA	0.597788	4.54721	20.2872	0.00129905	0.00485735	1.51339
tP(UGG)F	SUF9	NA	-1.30706	5.72742	26.2377	0.000532	0.0024337	0.404143
tP(UGG)H	SUF8	NA	-1.7452	6.34542	38.9123	0.000122	0.000783	0.298293
tP(UGG)N2	tP(UGG)N2	NA	-0.596124	3.83562	16.2762	0.00265617	0.0086393	0.661529
tP(UGG)O3	tP(UGG)O3	NA	-0.48699	6.71609	13.5991	0.00458981	0.0134046	0.713512
tP(UGG)Q	tP(UGG)Q	NA	1.43951	10.4814	36.1579	0.000162	0.000969	2.71229
tQ(CUG)M	CDC65	NA	2.67856	1.69358	63.0309	1.73e-05	0.000196	6.40218
tQ(UUG)B	tQ(UUG)B	NA	-0.3121	6.48403	8.72594	0.0152582	0.0359428	0.805469
tQ(UUG)D1	tQ(UUG)D1	NA	-0.501862	3.83252	20.1834	0.00132159	0.00492519	0.706195
tQ(UUG)E2	tQ(UUG)E2	NA	-0.350828	5.82262	17.1967	0.00223176	0.00752432	0.784134
tQ(UUG)L	tQ(UUG)L	NA	0.590941	1.74356	10.8299	0.00873494	0.0228324	1.50623
tR(ACG)D	tR(ACG)D	NA	1.26089	4.08626	28.7682	0.000381	0.00186003	2.39643
tR(CCG)L	TRR4	NA	-0.705512	6.51878	25.762	0.000568	0.00254301	0.613225
tS(UGA)P	SUP16	NA	0.851556	6.11197	52.874	3.58e-05	0.000322	1.80445
tT(AGU)I1	tT(AGU)I1	NA	-0.527521	4.30772	14.9057	0.00348628	0.0107663	0.693746
tT(AGU)N2	tT(AGU)N2	NA	0.353123	4.0945	10.6256	0.00919432	0.0238294	1.27732
tT(XXX)Q2	tT(XXX)Q2	NA	0.587948	4.57029	35.4199	0.000175	0.00102714	1.50311
tV(AAC)E2	tV(AAC)E2	NA	-0.793376	5.85769	65.6506	1.46e-05	0.000177	0.576992
tV(AAC)G3	tV(AAC)G3	NA	0.260538	5.23766	10.0147	0.0107551	0.027142	1.19793
tV(AAC)K1	tV(AAC)K1	NA	0.556352	2.72742	8.78714	0.0149975	0.0354404	1.47055
tV(AAC)M1	tV(AAC)M1	NA	0.638951	4.42139	14.0781	0.0041417	0.0123589	1.5572
tV(AAC)M3	tV(AAC)M3	NA	-0.296874	4.24908	8.13185	0.0181013	0.041393	0.814014
tV(UAC)B	tV(UAC)B	NA	-0.839099	7.61973	88.502	4.1e-06	7.96e-05	0.558993
tW(CCA)P	tW(CCA)P	NA	-0.577466	3.08866	20.1762	0.00132315	0.0049261	0.67014
tY(GUA)D	SUP2	NA	0.335334	4.78529	13.0231	0.00520939	0.0148527	1.26167
tY(GUA)J2	SUP4	NA	-0.727047	2.40941	17.9753	0.00193563	0.00667693	0.604139
tY(GUA)Q	tY(GUA)Q	NA	-0.586011	2.65064	10.6127	0.00922419	0.0238792	0.666183
YAL009W	SPO7	YAL009W	-0.292431	6.41549	9.54449	0.0121808	0.0298984	0.816525
YAL011W	SWC3	YAL011W	-0.520366	8.98042	12.9778	0.00526234	0.0149846	0.697195
YAL018C	YAL018C	YAL018C	-0.566083	7.52701	24.2014	0.000708	0.00303048	0.675448
YAL019W	FUN30	YAL019W	-0.51999	8.5921	18.9395	0.00163223	0.00582767	0.697377
YAL019W-A	YAL019W-A	NA	-0.478754	4.64202	17.9521	0.00194372	0.00669105	0.717597
YAL022C	FUN26	YAL022C	-0.623058	3.25776	14.3451	0.00391504	0.0118137	0.649293
YAL032C	PRP45	YAL032C	-0.638543	4.74318	32.146	0.000252	0.00134227	0.642361
YAL034C-B	YAL034C-B	NA	0.535841	1.55147	9.32755	0.0129161	0.031371	1.44979
YAL035W	FUN12	YAL035W	-0.591353	0.323199	8.94668	0.0143429	0.0341698	0.66372
YAL038W	CDC19	YAL038W	0.848496	1.16748	10.2643	0.0100811	0.0257114	1.80062
YAL044C	GCV3	YAL044C	-0.421426	8.73898	9.95319	0.0109295	0.027464	0.746686
YAL047C	SPC72	YAL047C	-0.490276	3.4917	17.3508	0.002169	0.00734919	0.711889
YAL059W	ECM1	YAL059W	0.55365	2.0992	10.7963	0.00880839	0.0229797	1.46779
YAR020C	PAU7	YAR020C	-2.9632	-0.527165	56.9264	2.65e-05	0.000265	0.12823
YBL014C	RRN6	YBL014C	-1.77659	-3.00939	8.28928	0.0172889	0.0398488	0.291872
YBL051C	PIN4	YBL051C	1.40155	0.398807	15.6199	0.00301962	0.00958947	2.64184
YBL059C-A	CMC2	YBL059C-A	-1.35537	-0.275717	27.4974	0.000449	0.00211934	0.390835
YBL075C	SSA3	YBL075C	1.35605	-1.31017	11.2881	0.0078024	0.0207745	2.55984
YBL089W	AVT5	YBL089W	2.27299	-3.04987	9.79579	0.0113919	0.0283659	4.83322
YBR012W-B	YBR012W-B	NA	0.405362	7.01442	21.3202	0.00109841	0.00427847	1.32442
YBR013C	YBR013C	YBR013C	0.250811	6.38559	8.6545	0.0155696	0.0365101	1.18988
YBR014C	GRX7	YBR014C	-0.799086	7.98773	36.6635	0.000153	0.000932	0.574713
YBR016W	YBR016W	YBR016W	-0.900441	10.6412	23.2471	0.000816	0.003393	0.535723
YBR017C	KAP104	YBR017C	-0.826277	3.06758	10.0179	0.0107462	0.0271297	0.563983
YBR020W	GAL1	YBR020W	-0.63272	3.9942	35.5546	0.000172	0.00101679	0.644959
YBR022W	POA1	YBR022W	-1.96304	1.80769	53.4193	3.43e-05	0.000316	0.256487
YBR023C	CHS3	YBR023C	0.430131	4.52154	20.2753	0.00130161	0.00486422	1.34736
YBR024W	SCO2	YBR024W	0.338625	4.77242	10.6067	0.00923829	0.0239065	1.26455
YBR025C	OLA1	YBR025C	-0.677409	3.15661	26.724	0.000498	0.00229861	0.625287
YBR028C	YPK3	YBR028C	0.702079	8.79314	34.3584	0.000196	0.00111357	1.62685
YBR029C	CDS1	YBR029C	-1.82094	-0.971342	19.9939	0.00136394	0.00503317	0.283037
YBR035C	PDX3	YBR035C	-0.522365	3.95915	9.31892	0.0129464	0.0314333	0.696229
YBR036C	CSG2	YBR036C	-0.975514	5.95651	152.783	3.69e-07	1.68e-05	0.508559
YBR038W	CHS2	YBR038W	1.01894	3.75454	25.7566	0.000568	0.00254321	2.02643
YBR039W	ATP3	YBR039W	-0.412245	6.63552	27.1842	0.000468	0.0021883	0.751453
YBR042C	CST26	YBR042C	1.74938	5.32264	214.194	8e-08	6.42e-06	3.36213
YBR043C	QDR3	YBR043C	-1.68437	5.88102	365.444	6.87e-09	1.97e-06	0.311139
YBR044C	TCM62	YBR044C	0.692771	5.16107	48.1898	5.22e-05	0.000417	1.61639
YBR045C	GIP1	YBR045C	0.599587	5.80298	32.02	0.000256	0.00135682	1.51528
YBR047W	FMP23	YBR047W	0.373076	5.03354	9.55218	0.0121557	0.0298507	1.29511
YBR048W	RPS11B	YBR048W	-0.542435	2.40654	10.528	0.00942416	0.0243126	0.686611
YBR049C	REB1	YBR049C	1.00658	8.12483	31.64	0.000268	0.00140882	2.00915
YBR051W	YBR051W	NA	-0.670366	1.79968	17.7149	0.00202904	0.00693504	0.628347
YBR053C	YBR053C	YBR053C	0.44209	4.9874	12.6372	0.00568191	0.0159297	1.35857
YBR055C	PRP6	YBR055C	-0.820624	1.28062	10.6319	0.00917971	0.0238007	0.566197
YBR056W	YBR056W	YBR056W	-0.637206	5.51983	30.7965	0.000296	0.00153084	0.642957
YBR056W-A	YBR056W-A	YBR056W-A	-3.43049	5.24018	718.876	2.93e-10	4.5e-07	0.0927512
YBR058C-A	TSC3	YBR058C-A	-0.264464	6.21753	10.5662	0.00933324	0.0241151	0.832508
YBR059C	AKL1	YBR059C	-0.46993	5.89176	20.9884	0.00115847	0.00446838	0.721999
YBR060C	ORC2	YBR060C	0.536914	6.49408	21.4218	0.0010808	0.00423259	1.45087
YBR066C	NRG2	YBR066C	0.281315	5.40268	11.3445	0.0076961	0.0205402	1.2153
YBR069C	TAT1	YBR069C	0.61214	8.17353	28.5613	0.000391	0.00189417	1.52852
YBR071W	YBR071W	YBR071W	0.744794	3.88382	32.8512	0.000233	0.00126719	1.67574
YBR073W	RDH54	YBR073W	0.289469	7.3366	9.83169	0.0112844	0.0281921	1.22219
YBR076W	ECM8	YBR076W	0.462185	3.69064	9.64331	0.0118629	0.0292998	1.37763
YBR078W	ECM33	YBR078W	0.485146	7.86498	16.9698	0.00232823	0.00776809	1.39973
YBR079C	RPG1	YBR079C	-1.02436	9.55986	61.8175	1.88e-05	0.000208	0.491627
YBR081C	SPT7	YBR081C	-0.818587	0.282698	15.099	0.0033518	0.0104664	0.566997
YBR085W	AAC3	YBR085W	-0.437473	3.71851	10.3803	0.00978529	0.0251093	0.738427
YBR087W	RFC5	YBR087W	-0.459195	5.50504	23.9765	0.000732	0.00310572	0.727392
YBR094W	PBY1	YBR094W	-0.328438	5.60637	15.0834	0.0033624	0.0104826	0.796398
YBR101C	FES1	YBR101C	-0.487661	6.42772	19.8318	0.0014015	0.00512918	0.71318
YBR103C-A	YBR103C-A	NA	1.53778	0.0422892	32.2135	0.00025	0.00133703	2.90348
YBR104W	YMC2	YBR104W	1.58874	-1.28849	14.2064	0.00403084	0.0120925	3.00787
YBR106W	PHO88	YBR106W	-1.87382	-3.52103	8.63096	0.015674	0.0367164	0.272849
YBR107C	IML3	YBR107C	-0.907133	10.0525	12.8306	0.00543891	0.0153573	0.533244
YBR108W	AIM3	YBR108W	0.388353	7.89192	10.6591	0.00911691	0.023647	1.3089
YBR109C	CMD1	YBR109C	-1.59596	0.573874	49.1437	4.82e-05	0.000394	0.330803
YBR109W-A	YBR109W-A	NA	-0.490321	3.09212	12.0526	0.00650149	0.0178406	0.711867
YBR111W-A	SUS1	YBR111W-A	-1.40094	-1.23841	16.9984	0.00231577	0.00775632	0.378682
YBR116C	YBR116C	NA	0.287214	6.73982	10.3938	0.0097516	0.0250563	1.22028
YBR126W-A	YBR126W-A	YBR126W-A	-0.986428	2.48879	20.4789	0.00125866	0.00474328	0.504726
YBR126W-B	YBR126W-B	NA	-1.07533	1.99159	31.9066	0.00026	0.0013728	0.474563
YBR131W	CCZ1	YBR131W	-2.98944	9.14686	217.489	7.46e-08	6.12e-06	0.125919
YBR132C	AGP2	YBR132C	-0.419081	2.19906	8.13341	0.0180931	0.0413881	0.747901
YBR133C	HSL7	YBR133C	-0.434119	8.429	12.2633	0.00619053	0.017092	0.740146
YBR136W	MEC1	YBR136W	-0.351748	5.00171	12.9802	0.00525955	0.014983	0.783634
YBR139W	YBR139W	YBR139W	-1.36736	4.34301	76.0714	7.84e-06	0.000119	0.3876
YBR141W-A	YBR141W-A	NA	-0.424762	4.97792	15.0634	0.00337609	0.0105129	0.744962
YBR142W	MAK5	YBR142W	-0.400014	7.4151	11.0713	0.00822759	0.0217088	0.757851
YBR143C	SUP45	YBR143C	0.895977	3.28584	32.5371	0.000241	0.00129808	1.86087
YBR146W	MRPS9	YBR146W	-2.36509	8.98591	388.372	5.18e-09	1.83e-06	0.194106
YBR149W	ARA1	YBR149W	0.243656	5.95679	7.8088	0.01992	0.044865	1.18399
YBR151W	APD1	YBR151W	-0.797066	3.47211	29.5823	0.000344	0.00171697	0.575518
YBR157C	ICS2	YBR157C	-0.942663	4.22614	30.9102	0.000292	0.00151426	0.520272
YBR160W	CDC28	YBR160W	-1.72805	5.62798	126.367	8.6e-07	2.89e-05	0.30186
YBR162C	TOS1	YBR162C	-0.696948	7.68835	61.4964	1.92e-05	0.00021	0.616876
YBR164C	ARL1	YBR164C	0.705501	4.65341	43.6022	7.78e-05	0.000556	1.63071
YBR165W	UBS1	YBR165W	0.846878	6.97299	52.9222	3.57e-05	0.000322	1.7986
YBR168W	PEX32	YBR168W	0.751608	5.04491	53.2356	3.48e-05	0.000317	1.68367
YBR170C	NPL4	YBR170C	0.923603	5.11242	18.5875	0.00173581	0.00612913	1.89685
YBR171W	SEC66	YBR171W	-0.796612	4.03674	45.8171	6.39e-05	0.00048	0.5757
YBR173C	UMP1	YBR173C	-0.689233	3.28599	23.189	0.000823	0.00341209	0.620184
YBR176W	ECM31	YBR176W	-0.666619	2.44273	13.8441	0.00435369	0.012866	0.629981
YBR182C	SMP1	YBR182C	1.12261	0.969747	25.9302	0.000555	0.00250288	2.1774
YBR184W	YBR184W	YBR184W	-1.3324	4.13323	73.4821	9.09e-06	0.00013	0.397108
YBR185C	MBA1	YBR185C	-1.2096	2.5118	44.7834	6.99e-05	0.000514	0.432389
YBR186W	PCH2	YBR186W	-4.41786	-4.40185	10.0517	0.0143883	0.0342538	0.0467834
YBR187W	GDT1	YBR187W	-2.97438	-4.25087	8.47327	0.0163952	0.038127	0.127239
YBR188C	NTC20	YBR188C	0.703651	3.23253	29.5466	0.000345	0.00172334	1.62862
YBR189W	RPS9B	YBR189W	-1.02972	7.27439	93.2327	3.27e-06	6.83e-05	0.489804
YBR191W	RPL21A	YBR191W	1.44607	11.6888	20.6192	0.00123006	0.00465899	2.72466
YBR191W-A	YBR191W-A	NA	-0.960278	7.32783	92.2094	3.43e-06	7.03e-05	0.513958
YBR193C	MED8	YBR193C	0.950923	7.13642	63.88	1.64e-05	0.00019	1.93311
YBR196C	PGI1	YBR196C	-1.73661	0.0854428	47.649	5.46e-05	0.000431	0.300074
YBR196C-A	YBR196C-A	YBR196C-A	-1.39907	3.22975	77.4653	7.26e-06	0.000114	0.379174
YBR197C	YBR197C	YBR197C	0.836881	6.43034	81.6091	5.81e-06	9.81e-05	1.78618
YBR199W	KTR4	YBR199W	0.633741	5.61951	44.2419	7.34e-05	0.000531	1.55158
YBR200W	BEM1	YBR200W	-0.851433	5.90696	33.4919	0.000216	0.00119791	0.554234
YBR202W	MCM7	YBR202W	-0.43729	4.4801	12.2083	0.00626996	0.0173042	0.738521
YBR205W	KTR3	YBR205W	-0.804295	7.42472	28.1089	0.000415	0.00198641	0.572642
YBR211C	AME1	YBR211C	-1.29094	3.98023	135.698	6.27e-07	2.35e-05	0.408685
YBR212W	NGR1	YBR212W	-2.02063	10.1138	217.465	7.47e-08	6.12e-06	0.246451
YBR213W	MET8	YBR213W	-2.3827	-2.94512	14.7136	0.00362647	0.0111226	0.19175
YBR215W	HPC2	YBR215W	1.57105	-0.765669	20.3769	0.00127997	0.00480738	2.97122
YBR217W	ATG12	YBR217W	0.348151	5.74523	13.3413	0.00485539	0.014058	1.27293
YBR219C	YBR219C	YBR219C	0.250006	6.03768	8.98041	0.014209	0.0339471	1.18921
YBR220C	YBR220C	YBR220C	0.294897	7.89689	8.29851	0.0172427	0.0397677	1.2268
YBR227C	MCX1	YBR227C	-2.28812	-2.14108	16.2518	0.0026687	0.00867166	0.204742
YBR228W	SLX1	YBR228W	-0.641511	4.76931	14.8513	0.00352526	0.0108767	0.641041
YBR230C	OM14	YBR230C	0.55864	6.85714	49.0275	4.87e-05	0.000397	1.47288
YBR230W-A	YBR230W-A	YBR230W-A	0.543617	4.38169	22.2669	0.000947	0.00381804	1.45762
YBR231C	SWC5	YBR231C	-0.718768	4.13917	52.3264	3.74e-05	0.000332	0.607616
YBR232C	YBR232C	NA	-0.593941	5.73511	21.2359	0.00111331	0.00432398	0.66253
YBR233W	PBP2	YBR233W	-0.76875	6.92117	33.9974	0.000204	0.0011494	0.586926
YBR233W-A	DAD3	YBR233W-A	0.906554	6.77105	130.311	7.51e-07	2.68e-05	1.87456
YBR234C	ARC40	YBR234C	-1.06214	1.84017	16.8311	0.00238968	0.00793374	0.478921
YBR235W	YBR235W	YBR235W	0.319154	4.82827	8.31877	0.0171418	0.0395892	1.2476
YBR236C	ABD1	YBR236C	0.459375	6.49325	14.6649	0.0036631	0.0112043	1.37495
YBR238C	YBR238C	YBR238C	-0.821554	7.87229	74.0388	8.8e-06	0.000128	0.565832
YBR239C	ERT1	YBR239C	-1.02731	-1.38816	7.77003	0.020153	0.0453594	0.490624
YBR242W	YBR242W	YBR242W	-0.996442	4.33493	63.6554	1.66e-05	0.000192	0.501235
YBR243C	ALG7	YBR243C	0.292242	6.51755	14.0407	0.00417473	0.0124409	1.22454
YBR245C	ISW1	YBR245C	0.313768	6.5113	13.2062	0.005002	0.0143896	1.24295
YBR246W	RRT2	YBR246W	1.03794	2.68924	44.8247	6.97e-05	0.000513	2.0533
YBR247C	ENP1	YBR247C	-0.808087	-0.532086	9.16691	0.0134957	0.0325065	0.571138
YBR248C	HIS7	YBR248C	0.456589	3.51862	13.2137	0.00499372	0.0143719	1.37229
YBR252W	DUT1	YBR252W	-0.728056	3.89166	46.962	5.79e-05	0.000449	0.603717
YBR253W	SRB6	YBR253W	-0.385966	7.89753	9.56695	0.0121077	0.0297732	0.765267
YBR256C	RIB5	YBR256C	0.521843	4.72465	16.8977	0.00235994	0.0078583	1.43579
YBR257W	POP4	YBR257W	-0.415467	3.27655	7.58162	0.0213341	0.0476193	0.749777
YBR258C	SHG1	YBR258C	-1.12997	8.06057	99.2085	2.5e-06	5.63e-05	0.456927
YBR259W	YBR259W	YBR259W	-1.02092	4.96511	106.716	1.81e-06	4.62e-05	0.492804
YBR260C	RGD1	YBR260C	1.88705	4.33404	56.6363	2.7e-05	0.000268	3.69877
YBR262C	AIM5	YBR262C	0.307583	7.53356	10.6848	0.00905825	0.0235221	1.23763
YBR264C	YPT10	YBR264C	0.74117	3.62041	24.5224	0.000676	0.00292427	1.67153
YBR265W	TSC10	YBR265W	-1.57175	8.67734	223.334	6.61e-08	5.7e-06	0.336399
YBR267W	REI1	YBR267W	0.709878	4.61042	15.0476	0.00338697	0.0105322	1.63567
YBR273C	UBX7	YBR273C	-1.42751	4.9029	227.511	6.08e-08	5.6e-06	0.371772
YBR274W	CHK1	YBR274W	-1.73345	6.28208	315.585	1.35e-08	3.25e-06	0.300733
YBR276C	PPS1	YBR276C	-0.690584	7.22104	22.0546	0.000978	0.00391067	0.619603
YBR278W	DPB3	YBR278W	-0.72604	4.75994	32.0543	0.000255	0.00135244	0.604561
YBR279W	PAF1	YBR279W	0.41401	6.45887	14.98	0.00343384	0.0106533	1.33238
YBR284W	YBR284W	YBR284W	-1.26379	6.18299	156.157	3.34e-07	1.57e-05	0.416448
YBR286W	APE3	YBR286W	0.50837	6.73537	16.3447	0.00262143	0.00856774	1.42244
YBR287W	YBR287W	YBR287W	-0.50322	4.852	24.1011	0.000719	0.00306365	0.705531
YBR290W	BSD2	YBR290W	0.694031	3.48184	12.1541	0.00634939	0.0174947	1.6178
YBR292C	YBR292C	NA	0.399847	5.49861	16.171	0.00271074	0.00877435	1.31937
YBR294W	SUL1	YBR294W	0.430796	5.37352	14.3798	0.00388671	0.011744	1.34798
YBR295W	PCA1	YBR295W	-1.87205	5.46617	33.7953	0.000209	0.00116596	0.273185
YBR296C-A	YBR296C-A	YBR296C-A	-0.628536	8.89454	27.8222	0.00043	0.00204588	0.646833
YBR297W	MAL33	YBR297W	-2.09912	7.0244	40.9891	9.93e-05	0.000664	0.2334
YBR299W	MAL32	YBR299W	-0.610693	5.48656	20.7531	0.00120349	0.00459077	0.654882
YCL001W	RER1	YCL001W	0.446907	3.85233	8.5328	0.0161183	0.0375823	1.36311
YCL001W-A	YCL001W-A	YCL001W-A	-0.68058	0.973526	9.95243	0.0109317	0.027464	0.623914
YCL002C	YCL002C	YCL002C	-0.948013	6.29954	19.6985	0.00143332	0.00522005	0.518346
YCL005W	LDB16	YCL005W	-0.64496	6.02578	35.1877	0.000179	0.00104417	0.639511
YCL007C	YCL007C	NA	-1.58628	4.8737	270.593	2.75e-08	3.61e-06	0.333028
YCL009C	ILV6	YCL009C	-0.565349	7.62896	27.6359	0.000441	0.00208904	0.675792
YCL010C	SGF29	YCL010C	-2.30208	4.68775	230.299	5.75e-08	5.44e-06	0.20277
YCL014W	BUD3	YCL014W	0.9618	7.90812	62.3632	1.81e-05	0.000202	1.94774
YCL016C	DCC1	YCL016C	-0.517849	3.20823	10.7404	0.00893257	0.0232496	0.698412
YCL017C	NFS1	YCL017C	-0.793761	3.05275	11.4245	0.00754841	0.0202344	0.576838
YCL019W	YCL019W	NA	1.15715	6.85988	83.1438	5.36e-06	9.49e-05	2.23017
YCL022C	YCL022C	NA	0.945668	4.53042	55.095	3.03e-05	0.000292	1.92608
YCL025C	AGP1	YCL025C	-0.633413	4.49761	39.8617	0.000111	0.000725	0.644649
YCL027W	FUS1	YCL027W	-1.00157	2.51785	7.72982	0.0203982	0.04585	0.499456
YCL031C	RRP7	YCL031C	0.415668	6.58951	7.93879	0.0191624	0.0434353	1.33392
YCL032W	STE50	YCL032W	0.428984	5.73178	30.3236	0.000314	0.00159655	1.34629
YCL034W	LSB5	YCL034W	0.35026	5.38592	18.1879	0.0018632	0.00648023	1.27479
YCL037C	SRO9	YCL037C	-0.824913	5.32898	34.3124	0.000197	0.00111736	0.564516
YCL041C	YCL041C	NA	-1.63274	-0.389147	21.6271	0.00104621	0.00412774	0.322476
YCL042W	YCL042W	YCL042W	-0.888466	5.24439	104.374	2e-06	4.95e-05	0.540188
YCL048W	SPS22	YCL048W	0.500364	5.72686	33.9345	0.000206	0.00115368	1.41457
YCL048W-A	YCL048W-A	YCL048W-A	-0.716401	6.37646	67.8517	1.27e-05	0.000161	0.608614
YCL049C	YCL049C	YCL049C	0.75784	6.01068	52.2576	3.76e-05	0.000333	1.69096
YCL052C	PBN1	YCL052C	-0.681399	4.36195	36.5918	0.000154	0.000938	0.62356
YCL054W	SPB1	YCL054W	0.78666	3.62766	12.87	0.00539099	0.0152669	1.72508
YCL055W	KAR4	YCL055W	-1.08022	7.05622	81.2805	5.91e-06	9.96e-05	0.472958
YCL058C	FYV5	YCL058C	-0.657673	4.86976	47.3884	5.58e-05	0.000438	0.6339
YCL059C	KRR1	YCL059C	0.539204	4.71022	12.3431	0.00607742	0.0168281	1.45317
YCL061C	MRC1	YCL061C	0.672679	4.37618	20.6283	0.00122823	0.00465468	1.59403
YCL064C	CHA1	YCL064C	0.463747	4.65147	20.8871	0.00117761	0.00452661	1.37912
YCR008W	SAT4	YCR008W	-0.411876	4.48519	9.53722	0.0122046	0.0299459	0.751645
YCR009C	RVS161	YCR009C	0.383515	2.93147	7.49287	0.0219199	0.0487004	1.30452
YCR010C	ADY2	YCR010C	0.509136	7.70556	24.2689	0.000702	0.00301201	1.4232
YCR012W	PGK1	YCR012W	-0.475039	2.82234	12.4163	0.00597601	0.0165951	0.719448
YCR014C	POL4	YCR014C	0.48459	5.2922	11.5293	0.00736022	0.0197931	1.39919
YCR017C	CWH43	YCR017C	0.49612	4.37061	17.3875	0.00215437	0.00731136	1.41042
YCR018C-A	YCR018C-A	NA	0.744992	6.4681	75.9115	7.91e-06	0.00012	1.67597
YCR019W	MAK32	YCR019W	0.508191	3.49885	12.6729	0.00563614	0.0158146	1.42227
YCR023C	YCR023C	YCR023C	0.500022	4.95985	11.2588	0.00785812	0.0208732	1.41424
YCR024C-B	YCR024C-B	YCR024C-B	-1.05936	4.61788	34.3992	0.000195	0.00111235	0.479844
YCR025C	YCR025C	NA	0.581289	4.05048	14.952	0.00345346	0.0106846	1.49619
YCR027C	RHB1	YCR027C	-1.01778	3.3554	49.9314	4.52e-05	0.000378	0.493875
YCR032W	BPH1	YCR032W	-0.634311	3.74598	23.0668	0.000838	0.00346466	0.644248
YCR033W	SNT1	YCR033W	0.448026	4.68194	10.831	0.00873256	0.0228324	1.36417
YCR034W	FEN1	YCR034W	-0.442359	3.8957	14.5262	0.00376989	0.0114631	0.73593
YCR035C	RRP43	YCR035C	0.460963	3.52173	13.5258	0.00466348	0.0135843	1.37646
YCR036W	RBK1	YCR036W	0.436369	4.9397	18.1648	0.00187091	0.00650033	1.35319
YCR037C	PHO87	YCR037C	0.732798	9.17403	11.296	0.00778731	0.0207425	1.66186
YCR045C	RRT12	YCR045C	-0.90975	2.68517	20.5481	0.00124444	0.00470285	0.532277
YCR045W-A	YCR045W-A	NA	-1.52021	4.31965	109.335	1.63e-06	4.27e-05	0.348634
YCR048W	ARE1	YCR048W	-1.12823	6.79339	83.269	5.33e-06	9.48e-05	0.457476
YCR049C	YCR049C	NA	-1.26641	3.36677	62.5452	1.79e-05	0.0002	0.415693
YCR051W	YCR051W	YCR051W	0.981805	5.3657	95.2552	2.98e-06	6.38e-05	1.97494
YCR060W	TAH1	YCR060W	-1.03023	6.76926	63.4239	1.69e-05	0.000193	0.489632
YCR063W	BUD31	YCR063W	-0.953835	5.98448	69.5128	1.15e-05	0.000152	0.516258
YCR065W	HCM1	YCR065W	0.665101	3.17033	10.9574	0.00846243	0.0222326	1.58568
YCR069W	CPR4	YCR069W	-0.486348	9.87625	14.0644	0.00415383	0.0123841	0.71383
YCR072C	RSA4	YCR072C	0.645082	0.0887315	9.03786	0.0139844	0.033482	1.56383
YCR073W-A	SOL2	YCR073W-A	0.433214	6.2507	13.9005	0.00430138	0.0127483	1.35024
YCR081C-A	YCR081C-A	NA	1.14525	7.32998	56.8873	2.65e-05	0.000265	2.21184
YCR082W	AHC2	YCR082W	-0.525629	4.80333	21.6417	0.00104379	0.00412063	0.694656
YCR084C	TUP1	YCR084C	-0.749694	6.99492	73.8547	8.9e-06	0.000129	0.59473
YCR085W	YCR085W	NA	-0.645777	7.21681	43.696	7.71e-05	0.000553	0.639149
YCR087C-A	YCR087C-A	YCR087C-A	0.491249	3.61791	18.4891	0.00176616	0.00621995	1.40566
YCR088W	ABP1	YCR088W	0.990956	8.8878	52.6986	3.63e-05	0.000324	1.9875
YCR092C	MSH3	YCR092C	0.276061	5.67724	10.5467	0.00937952	0.0242253	1.21088
YCR093W	CDC39	YCR093W	0.31932	3.84081	9.09022	0.0137836	0.0330128	1.24774
YCR094W	CDC50	YCR094W	-1.06544	7.79009	70.1892	1.1e-05	0.000149	0.477825
YCR095W-A	YCR095W-A	YCR095W-A	-1.00076	3.97357	69.6571	1.14e-05	0.000151	0.499738
YCR097W	HMRA1	YCR097W	-0.589702	7.81434	42.6123	8.52e-05	0.000595	0.66448
YCR097W-A	YCR097W-A	NA	-0.342725	7.28065	17.6254	0.00206237	0.00702755	0.78855
YCR099C	YCR099C	YCR099C	1.14928	0.243587	26.3893	0.000521	0.00239206	2.21803
YCR100C	YCR100C	YCR100C	0.749268	7.0509	74.3581	8.64e-06	0.000128	1.68094
YCR104W	PAU3	YCR104W	0.269417	6.87627	10.713	0.00899414	0.0233917	1.20532
YDL003W	MCD1	YDL003W	0.856869	2.28268	16.1637	0.00271455	0.00878245	1.8111
YDL004W	ATP16	YDL004W	-0.527729	6.10319	42.5651	8.56e-05	0.000595	0.693646
YDL007W	RPT2	YDL007W	-1.87403	1.86952	100.989	2.31e-06	5.41e-05	0.27281
YDL010W	GRX6	YDL010W	1.0274	8.06815	68.3052	1.24e-05	0.000158	2.03835
YDL012C	YDL012C	YDL012C	0.650726	5.09989	53.5686	3.39e-05	0.000314	1.56996
YDL013W	SLX5	YDL013W	0.771454	2.30468	18.2307	0.00184903	0.00645096	1.70699
YDL017W	CDC7	YDL017W	0.978931	4.92785	43.4534	7.88e-05	0.000562	1.971
YDL018C	ERP3	YDL018C	0.43401	4.51179	7.53533	0.0216372	0.0481823	1.35098
YDL019C	OSH2	YDL019C	-0.654094	5.65038	34.499	0.000193	0.00110574	0.635475
YDL022C-A	YDL022C-A	YDL022C-A	-0.87531	1.77624	18.3598	0.00180707	0.00633424	0.545137
YDL025C	RTK1	YDL025C	0.464671	5.82554	28.8796	0.000376	0.00184139	1.38
YDL036C	PUS9	YDL036C	0.460685	5.64252	29.6236	0.000342	0.00171069	1.3762
YDL039C	PRM7	YDL039C	0.867351	4.65161	38.7465	0.000124	0.000791	1.82431
YDL042C	SIR2	YDL042C	0.277463	6.95338	10.0353	0.0106974	0.0270269	1.21206
YDL043C	PRP11	YDL043C	0.756241	4.61775	53.574	3.39e-05	0.000314	1.68908
YDL044C	MTF2	YDL044C	1.15712	3.89455	109.729	1.61e-06	4.23e-05	2.23012
YDL045C	FAD1	YDL045C	0.277073	5.57493	10.3777	0.00979179	0.0251164	1.21173
YDL046W	NPC2	YDL046W	0.520145	4.96884	30.741	0.000298	0.00153382	1.4341
YDL047W	SIT4	YDL047W	-0.955705	6.21283	81.6592	5.79e-06	9.81e-05	0.51559
YDL050C	YDL050C	NA	-0.466695	4.22744	18.464	0.00177402	0.00624438	0.72362
YDL051W	LHP1	YDL051W	0.33019	6.04527	8.5997	0.0158138	0.0369667	1.25718
YDL052C	SLC1	YDL052C	0.866452	8.02939	37.5266	0.00014	0.000872	1.82317
YDL053C	PBP4	YDL053C	-0.589393	4.31341	29.7702	0.000336	0.00168736	0.664622
YDL056W	MBP1	YDL056W	-0.728698	3.91972	36.3387	0.000158	0.000961	0.603448
YDL058W	USO1	YDL058W	0.915961	9.40391	30.7761	0.000297	0.00153084	1.88683
YDL059C	RAD59	YDL059C	0.31274	8.06057	8.44412	0.016533	0.0383942	1.24206
YDL060W	TSR1	YDL060W	-0.413175	4.07461	11.7106	0.00704783	0.0191136	0.750969
YDL061C	RPS29B	YDL061C	0.441556	6.00995	25.8151	0.000564	0.00252776	1.35807
YDL062W	YDL062W	NA	-0.336028	6.27964	10.2243	0.0101854	0.0259283	0.79222
YDL063C	YDL063C	YDL063C	0.563919	3.03204	10.3518	0.00985709	0.025255	1.47828
YDL067C	COX9	YDL067C	-1.28219	7.2045	155.421	3.42e-07	1.59e-05	0.411172
YDL070W	BDF2	YDL070W	-0.943409	5.71391	22.1219	0.000968	0.00388359	0.520003
YDL072C	YET3	YDL072C	-1.4681	0.710689	35.4618	0.000174	0.00102342	0.361459
YDL075W	RPL31A	YDL075W	-0.830088	1.14886	13.5892	0.00459967	0.0134275	0.562495
YDL080C	THI3	YDL080C	0.396189	4.58814	15.128	0.00333217	0.0104099	1.31603
YDL082W	RPL13A	YDL082W	-0.514709	4.39444	18.7516	0.00168655	0.00597718	0.699934
YDL085W	NDE2	YDL085W	0.266332	4.87587	7.44095	0.0222716	0.049384	1.20275
YDL086C-A	YDL086C-A	NA	0.390086	6.11278	25.5068	0.000588	0.00260883	1.31047
YDL086W	YDL086W	YDL086W	0.766736	6.17818	46.3169	6.11e-05	0.000465	1.70142
YDL089W	NUR1	YDL089W	-0.254314	7.06992	8.90078	0.0145275	0.0345119	0.838386
YDL094C	YDL094C	NA	-0.73423	4.33703	16.2282	0.00268091	0.00870713	0.601139
YDL097C	RPN6	YDL097C	-2.84544	1.96937	140.672	5.34e-07	2.12e-05	0.139136
YDL099W	BUG1	YDL099W	-0.335195	6.59625	12.5209	0.00583447	0.0162827	0.792677
YDL101C	DUN1	YDL101C	-0.714151	6.0927	63.2222	1.71e-05	0.000194	0.609564
YDL102W	POL3	YDL102W	0.591601	5.94939	43.0392	8.19e-05	0.000578	1.50692
YDL107W	MSS2	YDL107W	1.38038	3.46377	21.5786	0.00105426	0.00415462	2.60338
YDL108W	KIN28	YDL108W	0.485889	4.66982	11.3305	0.00772232	0.0205939	1.40045
YDL110C	TMA17	YDL110C	0.304906	6.58548	9.99671	0.0108057	0.0272391	1.23534
YDL114W-A	YDL114W-A	NA	0.522323	4.78253	27.9299	0.000424	0.00202162	1.43627
YDL115C	IWR1	YDL115C	-0.297488	6.24628	13.2827	0.00491832	0.0142036	0.813668
YDL116W	NUP84	YDL116W	-1.01727	2.0867	23.2797	0.000812	0.00337857	0.494049
YDL118W	YDL118W	NA	2.37678	6.67923	94.825	3.04e-06	6.46e-05	5.19376
YDL121C	YDL121C	YDL121C	0.573537	5.70842	36.9973	0.000148	0.000909	1.48817
YDL122W	UBP1	YDL122W	0.510476	6.46423	37.0218	0.000147	0.000908	1.42452
YDL123W	SNA4	YDL123W	0.927719	5.70316	28.1165	0.000414	0.00198586	1.90227
YDL126C	CDC48	YDL126C	-1.14152	4.84369	63.9804	1.63e-05	0.000189	0.453282
YDL127W	PCL2	YDL127W	-0.543406	7.08776	12.7189	0.00557776	0.0156966	0.686149
YDL128W	VCX1	YDL128W	-1.11565	-0.0267436	8.82743	0.0148287	0.035091	0.461483
YDL130W-A	STF1	YDL130W-A	-0.733935	5.38487	54.8539	3.08e-05	0.000295	0.601262
YDL131W	LYS21	YDL131W	0.524937	2.10082	8.91119	0.0144854	0.0344308	1.43887
YDL134C	PPH21	YDL134C	-2.18086	4.06768	278.227	2.42e-08	3.6e-06	0.220545
YDL136W	RPL35B	YDL191W	0.629398	7.56175	35.9845	0.000165	0.000982	1.54692
YDL137W	ARF2	YDL137W	-1.74001	10.6361	38.7415	0.000124	0.000791	0.299367
YDL138W	RGT2	YDL138W	0.66815	4.02722	14.5935	0.00371755	0.0113296	1.58903
YDL139C	SCM3	YDL139C	-0.529404	5.04498	23.2122	0.00082	0.00340427	0.692841
YDL140C	RPO21	YDL140C	0.613573	7.0234	23.3332	0.000805	0.00335793	1.53004
YDL144C	YDL144C	YDL144C	-0.587257	11.1085	15.2725	0.00323647	0.0101915	0.665607
YDL147W	RPN5	YDL147W	-0.598218	3.46175	28.5764	0.00039	0.0018921	0.660569
YDL148C	NOP14	YDL148C	-0.741459	2.96251	12.2688	0.00618268	0.0170773	0.598134
YDL149W	ATG9	YDL149W	-0.511318	6.55243	36.1103	0.000162	0.000972	0.701581
YDL151C	BUD30	NA	-1.31137	-0.607678	13.4556	0.0047354	0.01377	0.402939
YDL153C	SAS10	YDL153C	-0.343547	3.82351	11.0804	0.0082092	0.0216989	0.788101
YDL156W	YDL156W	YDL156W	1.2933	10.6986	11.1638	0.00804286	0.0213387	2.45088
YDL158C	YDL158C	NA	0.373419	5.17107	11.5213	0.00737444	0.0198076	1.29542
YDL159W-A	YDL159W-A	YDL159W-A	-0.474985	6.81504	9.58406	0.0120523	0.0296695	0.719474
YDL161W	ENT1	YDL161W	0.438935	6.64858	24.5435	0.000674	0.00292376	1.3556
YDL164C	CDC9	YDL164C	-0.404938	5.89477	18.0285	0.00191717	0.00663022	0.755269
YDL166C	FAP7	YDL166C	-0.951894	7.04269	68.8335	1.2e-05	0.000154	0.516953
YDL168W	SFA1	YDL168W	0.433513	7.80204	21.9812	0.00099	0.00393927	1.35052
YDL169C	UGX2	YDL169C	-0.578859	3.28239	16.9454	0.0023389	0.00779595	0.669493
YDL176W	YDL176W	YDL176W	-0.426388	6.37135	30.4078	0.00031	0.00158571	0.744122
YDL178W	DLD2	YDL178W	-0.446611	3.07046	9.90782	0.0110604	0.0277252	0.733764
YDL179W	PCL9	YDL179W	1.54747	-0.0118422	38.727	0.000124	0.000791	2.92303
YDL182W	LYS20	YDL182W	0.315881	4.3103	8.20719	0.0177068	0.0406429	1.24477
YDL186W	YDL186W	YDL186W	0.518804	5.43193	23.287	0.000811	0.00337697	1.43277
YDL190C	UFD2	YDL190C	0.518597	5.71401	7.62346	0.0210647	0.0471117	1.43256
YDL191W	RPL35A	YDL191W	-0.688159	4.1048	32.3578	0.000246	0.00132003	0.620645
YDL192W	ARF1	YDL192W	-0.496911	3.16792	16.03	0.00278593	0.00896164	0.708622
YDL193W	NUS1	YDL193W	1.55565	5.93648	70.2055	1.1e-05	0.000149	2.93967
YDL194W	SNF3	YDL194W	1.21744	1.50743	39.7327	0.000112	0.000732	2.32533
YDL196W	YDL196W	NA	0.624065	4.45235	32.8001	0.000234	0.00127155	1.54121
YDL197C	ASF2	YDL197C	0.87168	3.75469	53.3279	3.46e-05	0.000317	1.82979
YDL198C	GGC1	YDL198C	-0.986208	5.41062	96.1852	2.86e-06	6.19e-05	0.504803
YDL202W	MRPL11	YDL202W	1.55036	3.70801	67.2493	1.32e-05	0.000164	2.92891
YDL203C	ACK1	YDL203C	0.593578	4.84371	9.60912	0.0119717	0.0295361	1.50898
YDL204W	RTN2	YDL204W	0.434737	6.31363	21.0656	0.00114415	0.004424	1.35166
YDL207W	GLE1	YDL207W	0.536826	5.31075	32.7481	0.000235	0.00127711	1.45078
YDL209C	CWC2	YDL209C	0.327501	6.06958	8.30053	0.0172326	0.039758	1.25484
YDL211C	YDL211C	YDL211C	-0.345432	6.18294	10.2832	0.0100322	0.0256549	0.787072
YDL212W	SHR3	YDL212W	0.395638	6.22616	20.3174	0.00129258	0.00484394	1.31552
YDL213C	NOP6	YDL213C	0.583088	6.39323	39.9223	0.00011	0.000722	1.49805
YDL216C	RRI1	YDL216C	-0.448647	1.90974	7.66449	0.0208044	0.0466538	0.73273
YDL217C	TIM22	YDL217C	-1.19245	1.34581	21.7413	0.00102755	0.00406604	0.437559
YDL219W	DTD1	YDL219W	-0.786122	6.49764	56.8019	2.67e-05	0.000266	0.579901
YDL221W	YDL221W	NA	-0.534547	3.90619	25.1102	0.000622	0.00273666	0.690375
YDL222C	FMP45	YDL222C	0.985743	6.72059	84.6056	4.98e-06	9.02e-05	1.98033
YDL223C	HBT1	YDL223C	-0.716455	3.98857	27.2021	0.000467	0.00218612	0.608591
YDL232W	OST4	YDL232W	1.35797	2.47184	55.6859	2.9e-05	0.000284	2.56324
YDL233W	YDL233W	YDL233W	1.17582	2.93899	41.1212	9.8e-05	0.000658	2.25921
YDL234C	GYP7	YDL234C	1.15917	2.73173	44.7205	7.03e-05	0.000515	2.23329
YDL235C	YPD1	YDL235C	1.12739	1.85268	38.8334	0.000123	0.000786	2.18464
YDL237W	AIM6	YDL237W	2.1531	-0.481562	44.3454	7.27e-05	0.000527	4.44782
YDL239C	ADY3	YDL239C	-0.459866	4.10558	14.7631	0.0035897	0.0110444	0.727054
YDL242W	YDL242W	NA	0.330067	4.45007	9.90083	0.0110808	0.0277659	1.25707
YDL244W	THI13	YDL244W	-1.31629	7.53517	221.049	6.93e-08	5.9e-06	0.401567
YDR002W	YRB1	YDR002W	-0.551357	5.78258	14.333	0.00392498	0.011833	0.682378
YDR003W	RCR2	YDR003W	-0.727015	3.94539	23.0747	0.000837	0.00346268	0.604152
YDR003W-A	YDR003W-A	YDR003W-A	0.690446	5.62672	29.5298	0.000346	0.00172439	1.61378
YDR004W	RAD57	YDR004W	0.960104	4.76505	25.6962	0.000573	0.0025561	1.94545
YDR011W	SNQ2	YDR011W	-1.09409	5.07384	152.009	3.77e-07	1.69e-05	0.468432
YDR012W	RPL4B	YDR012W	1.72691	0.552552	60.564	2.05e-05	0.000218	3.31018
YDR014W-A	HED1	YDR014W-A	2.28197	5.14116	303.221	1.63e-08	3.29e-06	4.86343
YDR016C	DAD1	YDR016C	0.367884	7.0306	12.7831	0.00549741	0.01549	1.29046
YDR017C	KCS1	YDR017C	2.00562	-3.21461	7.70277	0.0205652	0.046179	4.01561
YDR018C	YDR018C	YDR018C	0.308913	6.849	13.0677	0.00515794	0.0147498	1.23877
YDR019C	GCV1	YDR019C	0.882804	5.61391	115.217	1.29e-06	3.65e-05	1.84396
YDR021W	FAL1	YDR021W	0.76915	4.24303	41.5846	9.38e-05	0.000637	1.70427
YDR022C	CIS1	YDR022C	0.411246	6.42467	7.90211	0.0193726	0.0438672	1.32983
YDR025W	RPS11A	YBR048W	0.40056	7.24384	21.9518	0.000994	0.00395267	1.32002
YDR029W	YDR029W	NA	-0.818437	5.54248	89.5412	3.9e-06	7.66e-05	0.567056
YDR031W	MIC14	YDR031W	1.00562	3.82042	70.0431	1.11e-05	0.000149	2.0078
YDR034C-A	YDR034C-A	YDR034C-A	0.645293	7.58509	39.8127	0.000111	0.000728	1.56406
YDR034W-B	YDR034W-B	YDR034W-B	0.392706	5.3101	9.49838	0.0123327	0.0301721	1.31285
YDR035W	ARO3	YDR035W	-0.595747	4.98822	35.0195	0.000183	0.00105794	0.661702
YDR040C	ENA1	YDR040C	0.494319	5.62055	22.1426	0.000965	0.00387914	1.40866
YDR041W	RSM10	YDR041W	-0.593074	6.61003	21.643	0.00104358	0.00412063	0.662929
YDR042C	YDR042C	YDR042C	0.374801	6.41249	17.7928	0.00200051	0.00685847	1.29666
YDR043C	NRG1	YDR043C	-0.74505	4.3878	57.9111	2.46e-05	0.000251	0.596647
YDR046C	BAP3	YDR046C	0.680197	5.56922	16.3972	0.00259512	0.00850657	1.60236
YDR047W	HEM12	YDR047W	-1.12188	5.83449	102.896	2.13e-06	5.11e-05	0.459496
YDR049W	VMS1	YDR049W	1.42	4.53388	103.856	2.04e-06	4.96e-05	2.67586
YDR050C	TPI1	YDR050C	0.667494	4.18068	42.1366	8.9e-05	0.000613	1.58831
YDR051C	DET1	YDR051C	0.337898	5.78572	9.1412	0.0135914	0.0326571	1.26391
YDR052C	DBF4	YDR052C	-1.3322	7.22715	257.996	3.42e-08	4.01e-06	0.397161
YDR053W	YDR053W	NA	-0.790844	6.7848	82.2088	5.63e-06	9.68e-05	0.578006
YDR055W	PST1	YDR055W	-1.27826	2.51017	41.6315	9.34e-05	0.000635	0.412292
YDR056C	YDR056C	YDR056C	0.925576	7.3714	81.6295	5.8e-06	9.81e-05	1.89944
YDR060W	MAK21	YDR060W	0.40395	6.30402	18.5431	0.00174943	0.00617399	1.32313
YDR061W	YDR061W	YDR061W	-1.05645	6.74158	59.0408	2.28e-05	0.000235	0.480813
YDR062W	LCB2	YDR062W	0.815499	4.82058	49.6952	4.61e-05	0.000383	1.75991
YDR063W	AIM7	YDR063W	-0.551378	5.87403	45.0084	6.86e-05	0.000507	0.682368
YDR065W	RRG1	YDR065W	1.27037	5.64236	126.466	8.57e-07	2.89e-05	2.41223
YDR067C	OCA6	YDR067C	-1.0524	7.64724	67.4719	1.3e-05	0.000163	0.482164
YDR068W	DOS2	YDR068W	-0.948734	5.66456	48.8625	4.93e-05	0.000401	0.518087
YDR069C	DOA4	YDR069C	-0.928245	6.54382	64.7848	1.55e-05	0.000183	0.525497
YDR071C	PAA1	YDR071C	-0.945902	3.21512	36.9203	0.000149	0.000914	0.519105
YDR072C	IPT1	YDR072C	0.689494	9.13914	15.2263	0.0032667	0.0102578	1.61272
YDR075W	PPH3	YDR075W	-0.386467	3.98878	10.5311	0.00941662	0.0243025	0.765001
YDR077W	SED1	YDR077W	0.408105	4.90381	19.5435	0.00147145	0.00533292	1.32694
YDR079C-A	TFB5	YDR079C-A	0.494606	6.05607	28.2434	0.000407	0.00195911	1.40894
YDR080W	VPS41	YDR080W	-0.707178	4.21995	36.9297	0.000149	0.000914	0.612517
YDR082W	STN1	YDR082W	-0.674331	7.00739	54.2522	3.22e-05	0.000303	0.626623
YDR085C	AFR1	YDR085C	-0.57165	2.65169	9.99062	0.0108229	0.027269	0.672847
YDR087C	RRP1	YDR087C	-0.386396	6.77922	19.5372	0.00147302	0.00533575	0.765038
YDR089W	YDR089W	YDR089W	-0.705859	5.44231	62.126	1.84e-05	0.000204	0.613077
YDR090C	YDR090C	YDR090C	-0.930462	4.33599	67.5726	1.3e-05	0.000162	0.52469
YDR091C	RLI1	YDR091C	-0.41459	3.33461	10.6214	0.00920401	0.0238361	0.750232
YDR093W	DNF2	YDR093W	0.309599	5.91002	8.7079	0.0153361	0.0360632	1.23936
YDR097C	MSH6	YDR097C	0.51775	7.01001	11.1529	0.00806432	0.0213707	1.43172
YDR099W	BMH2	YDR099W	0.311644	7.37929	8.75771	0.0151221	0.0356598	1.24112
YDR102C	YDR102C	NA	0.390524	6.14177	19.9635	0.00137089	0.00504737	1.31087
YDR104C	SPO71	YDR104C	-1.08198	3.7919	86.7181	4.47e-06	8.45e-05	0.472379
YDR108W	TRS85	YDR108W	-0.341906	4.6046	7.48356	0.0219824	0.0488071	0.788998
YDR109C	YDR109C	YDR109C	0.355379	6.27997	15.7802	0.00292558	0.00934824	1.27932
YDR110W	FOB1	YDR110W	0.286963	5.36281	9.91583	0.0110372	0.0276773	1.22007
YDR114C	YDR114C	YDR114C	-0.451316	2.02416	8.34097	0.017032	0.0394033	0.731375
YDR116C	MRPL1	YDR116C	0.699412	4.13906	19.2212	0.00155474	0.00558658	1.62384
YDR117C	TMA64	YDR117C	-1.22766	6.59884	92.1169	3.45e-06	7.04e-05	0.42701
YDR119W-A	YDR119W-A	YDR119W-A	-1.07414	7.16679	24.5053	0.000678	0.00292959	0.474955
YDR120C	TRM1	YDR120C	0.442353	5.66538	23.0463	0.000841	0.00346897	1.35882
YDR128W	MTC5	YDR128W	-0.513243	5.08226	25.5327	0.000586	0.00260116	0.700646
YDR129C	SAC6	YDR129C	-0.469115	4.07234	20.552	0.00124364	0.00470248	0.722408
YDR132C	YDR132C	YDR132C	-0.753036	7.70486	59.7266	2.17e-05	0.000228545	0.593353
YDR133C	YDR133C	NA	-1.28423	2.9394	47.1903	5.67e-05	0.000443	0.410591
YDR136C	VPS61	NA	0.825217	7.75171	60.8614	2.01e-05	0.000216	1.7718
YDR140W	MTQ2	YDR140W	0.681808	5.13936	21.699	0.0010344	0.00409076	1.60415
YDR143C	SAN1	YDR143C	-1.07625	3.2676	44.2166	7.36e-05	0.000532	0.474259
YDR144C	MKC7	YDR144C	-1.02873	4.05626	31.2708	0.00028	0.00145826	0.490142
YDR146C	SWI5	YDR146C	0.502763	5.3841	19.082	0.00159246	0.00570687	1.41692
YDR148C	KGD2	YDR148C	0.806621	8.0773	44.2937	7.31e-05	0.000529	1.74911
YDR150W	NUM1	YDR150W	-0.272467	5.02665	10.9395	0.00849991	0.0223135	0.827903
YDR156W	RPA14	YDR156W	1.29221	4.65403	72.9238	9.39e-06	0.000133	2.44904
YDR157W	YDR157W	NA	0.476714	6.40391	29.2916	0.000356	0.0017648	1.39157
YDR158W	HOM2	YDR158W	1.04501	6.2482	104.002	2.03e-06	4.96e-05	2.06339
YDR160W	SSY1	YDR160W	1.75365	8.16432	207.545	9.24e-08	6.9e-06	3.3721
YDR161W	YDR161W	YDR161W	-0.958345	0.0716217	10.4586	0.00959182	0.0246814	0.514647
YDR163W	CWC15	YDR163W	-0.31994	7.55927	9.56252	0.012122	0.0297976	0.801103
YDR164C	SEC1	YDR164C	-0.561051	4.0545	10.2752	0.0100529	0.0256784	0.677808
YDR165W	TRM82	YDR165W	0.325166	5.60481	9.30468	0.0129967	0.0315326	1.25281
YDR167W	TAF10	YDR167W	-1.02585	5.14355	120.355	1.07e-06	3.25e-05	0.491122
YDR169C	STB3	YDR169C	-0.346834	5.23679	10.4464	0.00962163	0.0247461	0.786308
YDR169C-A	YDR169C-A	YDR169C-A	-1.01997	7.03058	124.104	9.32e-07	3.01e-05	0.493125
YDR173C	ARG82	YDR173C	-0.464085	9.63316	13.3266	0.00487111	0.0140914	0.724931
YDR177W	UBC1	YDR177W	-0.937376	3.79813	52.9168	3.57e-05	0.000322	0.522182
YDR179C	CSN9	YDR179C	-0.853413	6.69415	27.5377	0.000447	0.00211174	0.553474
YDR179W-A	YDR179W-A	YDR179W-A	-0.907663	5.76191	58.2764	2.4e-05	0.000246	0.533048
YDR182W	CDC1	YDR182W	-0.569872	7.58279	18.5357	0.00175171	0.00617633	0.673676
YDR182W-A	YDR182W-A	YDR182W-A	1.00097	-1.20105	9.5313	0.012224	0.0299826	2.00135
YDR183C-A	YDR183C-A	NA	0.97424	6.01657	22.4629	0.000919	0.00372686	1.96461
YDR183W	PLP1	YDR183W	-2.03009	2.44839	50.1001	4.46e-05	0.000374	0.24484
YDR184C	ATC1	YDR184C	0.764552	7.09166	46.0074	6.28e-05	0.000474	1.69884
YDR186C	YDR186C	YDR186C	0.597493	4.54415	19.7506	0.0014208	0.00518567	1.51309
YDR188W	CCT6	YDR188W	0.416299	5.33323	15.0345	0.00339599	0.0105554	1.3345
YDR189W	SLY1	YDR189W	1.74595	10.3709	42.0337	8.99e-05	0.000618	3.35415
YDR190C	RVB1	YDR190C	0.728924	5.13056	54.8998	3.07e-05	0.000295	1.6574
YDR193W	YDR193W	NA	0.941019	4.63242	24.569	0.000672	0.0029214	1.91988
YDR196C	CAB5	YDR196C	0.320637	5.25967	8.34738	0.0170004	0.0393439	1.24888
YDR198C	RKM2	YDR198C	0.651525	6.67828	19.9935	0.00136404	0.00503317	1.57083
YDR203W	YDR203W	NA	2.47421	6.96824	59.16	2.26e-05	0.000234	5.55663
YDR204W	COQ4	YDR204W	-1.24697	1.35792	21.9892	0.000988	0.00393664	0.421331
YDR205W	MSC2	YDR205W	-0.698431	4.50631	51.2656	4.06e-05	0.000351	0.616242
YDR207C	UME6	YDR207C	0.816468	8.93761	34.9697	0.000184	0.00106213	1.76109
YDR208W	MSS4	YDR208W	1.24327	11.9553	15.7902	0.00291978	0.00934302	2.36734
YDR210C-D	YDR210C-D	NA	-0.855893	4.56383	78.9219	6.7e-06	0.000108	0.552523
YDR210W	YDR210W	YDR210W	-0.840944	4.56847	34.4444	0.000194	0.00111148	0.558278
YDR210W-B	YDR210W-B	NA	-1.69668	7.27981	150.196	3.98e-07	1.74e-05	0.308496
YDR212W	TCP1	YDR212W	0.247263	6.66529	9.72252	0.0116153	0.0288048	1.18695
YDR213W	UPC2	YDR213W	-0.832754	3.11177	22.6734	0.000889	0.00363059	0.561456
YDR216W	ADR1	YDR216W	-0.382112	4.13802	10.3632	0.00982829	0.0252005	0.767314
YDR217C	RAD9	YDR217C	-1.92403	3.79613	242.753	4.52e-08	4.6e-06	0.263518
YDR218C	SPR28	YDR218C	-0.362368	5.7037	16.2192	0.00268556	0.00871382	0.777887
YDR222W	YDR222W	YDR222W	-0.859272	-0.27515	9.01935	0.0140563	0.0336301	0.551231
YDR223W	CRF1	YDR223W	1.22154	-0.910521	13.0419	0.00518762	0.0148095	2.33195
YDR225W	HTA1	YDR225W	-0.95078	2.56293	21.2944	0.00110296	0.0042912	0.517353
YDR226W	ADK1	YDR226W	2.83257	-3.32746	11.3795	0.00763111	0.0204154	7.12344
YDR230W	YDR230W	NA	-0.690746	4.80987	44.4199	7.23e-05	0.000525	0.619533
YDR232W	HEM1	YDR232W	-0.725259	5.79757	47.1114	5.71e-05	0.000444	0.604888
YDR233C	RTN1	YDR233C	0.675117	5.34083	56.3949	2.75e-05	0.000271	1.59673
YDR234W	LYS4	YDR234W	0.803909	3.35208	38.8984	0.000122	0.000784	1.74583
YDR238C	SEC26	YDR238C	-0.364131	4.16302	8.91048	0.0144883	0.0344308	0.776937
YDR242W	AMD2	YDR242W	0.414451	8.06454	13.7838	0.00441036	0.0130032	1.33279
YDR243C	PRP28	YDR243C	-0.980394	7.59847	98.4244	2.58e-06	5.77e-05	0.506841
YDR246W-A	YDR246W-A	YDR246W-A	0.916352	2.79392	13.3952	0.00479836	0.0139169	1.88734
YDR248C	YDR248C	YDR248C	0.576038	5.79125	30.3972	0.000311	0.00158584	1.49075
YDR249C	YDR249C	YDR249C	0.367805	6.45765	22.0379	0.000981	0.00391384	1.29039
YDR250C	YDR250C	NA	-0.719189	1.58523	15.5708	0.00304916	0.0096559	0.607439
YDR251W	PAM1	YDR251W	-0.572738	2.35058	9.94079	0.0109651	0.0275376	0.67234
YDR252W	BTT1	YDR252W	0.402059	4.8929	11.3869	0.00761741	0.0203869	1.32139
YDR253C	MET32	YDR253C	-1.36313	7.14034	179.493	1.78e-07	1.05e-05	0.388739
YDR257C	RKM4	YDR257C	0.30983	6.04053	14.4196	0.00385453	0.0116572	1.23956
YDR258C	HSP78	YDR258C	0.370295	8.48733	11.0881	0.00819366	0.0216703	1.29262
YDR261W-A	YDR261W-A	NA	-2.24436	6.80116	314.411	1.38e-08	3.25e-06	0.211048
YDR261W-B	YDR261W-B	NA	0.429205	6.63261	28.4029	0.000399	0.00192475	1.34649
YDR264C	AKR1	YDR264C	1.56697	6.28713	194.267	1.25e-07	8.39e-06	2.96283
YDR265W	PEX10	YDR265W	0.788997	6.23488	69.5856	1.14e-05	0.000151	1.72787
YDR266C	YDR266C	YDR266C	-0.644657	5.39196	63.3815	1.69e-05	0.000193	0.639645
YDR267C	CIA1	YDR267C	-0.955749	5.30718	39.3311	0.000117	0.000758	0.515574
YDR268W	MSW1	YDR268W	-0.680481	3.44822	29.3243	0.000355	0.00176017	0.623957
YDR269C	YDR269C	NA	-1.20358	-2.15696	9.69401	0.0117037	0.0289599	0.434196
YDR273W	DON1	YDR273W	-0.493958	6.36754	8.43376	0.0165823	0.0384954	0.710075
YDR276C	PMP3	YDR276C	-1.96355	5.78331	18.4273	0.00178558	0.00627847	0.256397
YDR277C	MTH1	YDR277C	-1.14985	4.23582	126.663	8.52e-07	2.89e-05	0.450671
YDR278C	YDR278C	NA	3.20122	-0.839937	24.2262	0.000706	0.0030246	9.19734
YDR280W	RRP45	YDR280W	-0.463439	9.61925	16.092	0.00275255	0.0088807	0.725255
YDR282C	YDR282C	YDR282C	-0.470309	5.14511	22.3516	0.000934	0.00377977	0.72181
YDR284C	DPP1	YDR284C	0.543203	6.69514	43.1147	8.13e-05	0.000575	1.4572
YDR286C	YDR286C	YDR286C	-0.381703	5.42545	21.1861	0.00112222	0.00435607	0.767531
YDR292C	SRP101	YDR292C	-0.532356	4.37085	21.4731	0.00107202	0.00420653	0.691425
YDR293C	SSD1	YDR293C	-0.409139	6.28774	21.4706	0.00107244	0.00420653	0.753073
YDR295C	HDA2	YDR295C	-1.06947	7.01855	54.677	3.12e-05	0.000296	0.476492
YDR296W	MHR1	YDR296W	-0.396784	3.23085	9.73816	0.0115672	0.0287172	0.759549
YDR298C	ATP5	YDR298C	0.413322	4.70355	17.6685	0.00204623	0.00697962	1.33175
YDR301W	CFT1	YDR301W	2.06225	9.07496	175.302	1.99e-07	1.12e-05	4.17638
YDR302W	GPI11	YDR302W	-0.703355	4.8859	45.125	6.79e-05	0.000502	0.614142
YDR303C	RSC3	YDR303C	-1.49661	6.20844	32.6831	0.000237	0.00128322	0.354386
YDR304C	CPR5	YDR304C	-0.637116	4.88407	53.2616	3.48e-05	0.000317	0.642997
YDR306C	YDR306C	YDR306C	0.542948	2.98593	10.3919	0.00975628	0.0250563	1.45695
YDR310C	SUM1	YDR310C	-0.825445	3.13104	20.3257	0.0012908	0.00484268	0.564308
YDR311W	TFB1	YDR311W	0.789739	3.2818	11.9737	0.00662282	0.0180923	1.72876
YDR312W	SSF2	YDR312W	-0.299624	5.81602	10.6739	0.00908294	0.023568	0.812464
YDR314C	RAD34	YDR314C	0.428903	4.75418	16.5639	0.00251375	0.00828429	1.34621
YDR315C	IPK1	YDR315C	1.1055	4.24606	45.41	6.62e-05	0.000493	2.15173
YDR320C	SWA2	YDR320C	-0.498374	4.03177	15.208	0.00327875	0.0102909	0.707904
YDR320C-A	DAD4	YDR320C-A	0.371528	5.08782	7.86012	0.0196166	0.044335	1.29372
YDR320W-B	YDR320W-B	NA	1.91881	5.26336	113.545	1.38e-06	3.81e-05	3.7811
YDR322C-A	TIM11	YDR322C-A	-1.77824	6.11791	209.383	8.87e-08	6.86e-06	0.29154
YDR322W	MRPL35	YDR322W	-1.5985	0.770158	25.8579	0.00056	0.00251954	0.33022
YDR324C	UTP4	YDR324C	0.45117	8.06838	13.2332	0.00497225	0.0143224	1.36715
YDR325W	YCG1	YDR325W	-0.385352	6.13408	22.9152	0.000857	0.00352534	0.765592
YDR327W	YDR327W	NA	-0.643401	1.58595	12.5121	0.00584627	0.0163022	0.640202
YDR329C	PEX3	YDR329C	0.39777	4.27405	7.50435	0.021843	0.0485456	1.31747
YDR330W	UBX5	YDR330W	0.806313	5.2015	15.262	0.0032433	0.0102034	1.74874
YDR332W	IRC3	YDR332W	0.40337	3.5017	11.3701	0.00764844	0.0204486	1.32259
YDR334W	SWR1	YDR334W	0.398641	5.41448	20.9815	0.00115976	0.0044708	1.31827
YDR336W	YDR336W	YDR336W	-0.425437	4.81066	14.4598	0.0038223	0.011591	0.744613
YDR338C	YDR338C	YDR338C	0.42355	5.28758	17.9751	0.00193568	0.00667693	1.34122
YDR339C	FCF1	YDR339C	0.467572	4.35223	20.2999	0.00129633	0.00485257	1.38278
YDR340W	YDR340W	NA	1.60836	7.94901	121.904	1.01e-06	3.1e-05	3.04905
YDR349C	YPS7	YDR349C	0.570682	5.50269	25.8606	0.00056	0.00251954	1.48523
YDR350C	ATP22	YDR350C	2.53083	7.51824	230.46	5.73e-08	5.44e-06	5.77905
YDR351W	SBE2	YDR351W	0.560093	5.24838	41.0983	9.82e-05	0.000659	1.47436
YDR353W	TRR1	YDR353W	0.354576	8.32601	12.3661	0.00604539	0.0167601	1.27861
YDR356W	SPC110	YDR356W	-0.477196	2.66545	8.81698	0.0148723	0.0351569	0.718372
YDR359C	EAF1	YDR359C	-1.11854	7.82963	149.337	4.09e-07	1.76e-05	0.460559
YDR362C	TFC6	YDR362C	-0.294388	4.14898	8.2826	0.0173225	0.0399105	0.815418
YDR363W	ESC2	YDR363W	-0.271949	4.51971	9.12739	0.0136431	0.0327464	0.8282
YDR364C	CDC40	YDR364C	0.864236	4.66258	14.9276	0.00347073	0.0107312	1.82038
YDR365C	ESF1	YDR365C	0.848998	5.6282	16.9669	0.00232949	0.00776842	1.80125
YDR368W	YPR1	YDR368W	-0.366086	4.85492	9.28094	0.0130811	0.0316801	0.775885
YDR371C-A	YDR371C-A	NA	-0.355692	7.36233	13.7329	0.004459	0.0131137	0.781495
YDR372C	VPS74	YDR372C	-0.239932	5.19265	8.48295	0.0163498	0.0380345	0.846785
YDR374W-A	YDR374W-A	YDR374W-A	1.09707	2.59675	25.1925	0.000615	0.00271037	2.1392
YDR376W	ARH1	YDR376W	-0.730558	8.62107	49.1579	4.81e-05	0.000394	0.602671
YDR379W	RGA2	YDR379W	0.556068	4.95051	20.5103	0.00125218	0.00472944	1.47026
YDR382W	RPP2B	YDR382W	0.508302	3.2689	12.0967	0.00643486	0.0176867	1.42237
YDR384C	ATO3	YDR384C	-1.66732	5.20477	246.695	4.2e-08	4.41e-06	0.314838
YDR385W	EFT2	YOR133W	0.240174	6.38736	7.54842	0.0215509	0.0480076	1.18113
YDR386W	MUS81	YDR386W	0.639947	6.08841	56.4975	2.73e-05	0.00027	1.55827
YDR390C	UBA2	YDR390C	0.250213	5.61173	9.66473	0.0117953	0.0291544	1.18938
YDR391C	YDR391C	YDR391C	0.633813	4.15292	15.2356	0.00326056	0.0102433	1.55166
YDR392W	SPT3	YDR392W	0.299691	6.68871	10.1693	0.0103313	0.0262698	1.23088
YDR397C	NCB2	YDR397C	-0.541245	8.30476	24.9477	0.000636	0.00278944	0.687177
YDR402C	DIT2	YDR402C	0.272532	6.02667	9.49118	0.0123566	0.0302196	1.20793
YDR406W	PDR15	YDR406W	0.500993	6.34206	18.7986	0.00167278	0.00594089	1.41519
YDR406W-A	YDR406W-A	NA	0.479246	3.79577	9.65478	0.0118266	0.0292211	1.39402
YDR407C	TRS120	YDR407C	0.550041	3.29644	11.0978	0.00817418	0.0216273	1.46413
YDR408C	ADE8	YDR408C	-0.399811	5.76493	12.9267	0.00532286	0.0151058	0.757958
YDR410C	STE14	YDR410C	0.757389	5.35374	64.9415	1.53e-05	0.000182	1.69043
YDR415C	YDR415C	YDR415C	-0.787263	1.91165	18.8436	0.0016597	0.00591005	0.579442
YDR422C	SIP1	YDR422C	0.660827	4.76421	54.5544	3.15e-05	0.000298	1.58099
YDR424C	DYN2	YDR424C	0.506467	6.37132	24.3694	0.000691	0.00298045	1.42057
YDR427W	RPN9	YDR427W	0.334857	5.52851	11.051	0.00826884	0.0218006	1.26125
YDR428C	BNA7	YDR428C	0.472312	4.45893	22.4138	0.000926	0.00374828	1.38733
YDR429C	TIF35	YDR429C	-0.796682	3.34424	35.7939	0.000168	0.000997	0.575672
YDR430C	CYM1	YDR430C	0.316383	5.80643	10.7873	0.00882819	0.0230225	1.2452
YDR432W	NPL3	YDR432W	0.496082	3.63443	12.485	0.00588256	0.0163762	1.41038
YDR435C	PPM1	YDR435C	0.523303	6.89212	30.6277	0.000302	0.00155145	1.43724
YDR436W	PPZ2	YDR436W	0.502002	5.47217	33.7591	0.00021	0.00116974	1.41618
YDR442W	YDR442W	NA	-1.20102	3.54612	66.0279	1.43e-05	0.000173	0.434967
YDR451C	YHP1	YDR451C	-0.840498	9.76618	38.2839	0.00013	0.000821	0.558451
YDR454C	GUK1	YDR454C	0.41943	5.68111	13.7693	0.00442419	0.0130284	1.3374
YDR456W	NHX1	YDR456W	-0.251317	6.13427	7.88868	0.0194502	0.0439986	0.840129
YDR457W	TOM1	YDR457W	-0.992095	1.67865	41.5767	9.39e-05	0.000637	0.502747
YDR459C	PFA5	YDR459C	0.595139	7.59648	26.536	0.000511	0.00234967	1.51062
YDR460W	TFB3	YDR460W	0.853971	8.10391	55.5019	2.94e-05	0.000286	1.80747
YDR461C-A	YDR461C-A	YDR461C-A	-1.59742	6.4726	137.163	5.98e-07	2.32e-05	0.330467
YDR462W	MRPL28	YDR462W	-0.452591	4.82081	22.968	0.000851	0.00350805	0.730729
YDR466W	PKH3	YDR466W	0.762348	7.47616	78.397	6.9e-06	0.00011	1.69625
YDR467C	YDR467C	NA	-1.01017	6.62303	128.223	8.07e-07	2.81e-05	0.496487
YDR468C	TLG1	YDR468C	0.802649	4.85373	33.2121	0.000223	0.00122799	1.7443
YDR469W	SDC1	YDR469W	-0.752955	4.177	23.418	0.000795	0.00332399	0.593387
YDR471W	RPL27B	YDR471W	-0.699177	3.61489	14.7173	0.00362371	0.0111226	0.615924
YDR472W	TRS31	YDR472W	-0.343529	7.41034	16.6742	0.00246162	0.00814844	0.788111
YDR473C	PRP3	YDR473C	0.334707	5.34344	16.1973	0.00269699	0.00873823	1.26112
YDR478W	SNM1	YDR478W	-0.713239	4.37314	46.2685	6.14e-05	0.000465	0.609949
YDR479C	PEX29	YDR479C	0.316676	6.44709	13.6732	0.00451681	0.0132258	1.24546
YDR483W	KRE2	YDR483W	0.777919	6.7264	74.1699	8.74e-06	0.000128	1.71466
YDR484W	VPS52	YDR484W	0.566565	2.97	16.1322	0.0027312	0.0088278	1.48099
YDR487C	RIB3	YDR487C	-0.538552	6.30128	46.593	5.97e-05	0.000459	0.688462
YDR489W	SLD5	YDR489W	1.08152	1.20214	37.9234	0.000134	0.000844	2.11627
YDR491C	YDR491C	NA	0.478997	6.45413	24.3986	0.000689	0.00297309	1.39377
YDR492W	IZH1	YDR492W	2.39475	9.20682	112.31	1.45e-06	3.91e-05	5.25885
YDR493W	MZM1	YDR493W	-0.779078	3.4301	27.1483	0.00047	0.00219725	0.582739
YDR496C	PUF6	YDR496C	-0.495749	3.14019	11.6305	0.00718387	0.019412	0.709193
YDR497C	ITR1	YDR497C	-0.68383	2.5519	14.9262	0.00347171	0.0107312	0.622511
YDR501W	PLM2	YDR501W	0.593747	8.38463	17.2799	0.00219758	0.00743175	1.50916
YDR502C	SAM2	YDR502C	-0.96999	3.10477	51.7238	3.92e-05	0.000343	0.510509
YDR503C	LPP1	YDR503C	-0.751859	7.60701	58.1057	2.43e-05	0.000249	0.593838
YDR505C	PSP1	YDR505C	0.356028	5.11005	10.5047	0.00948009	0.0244288	1.2799
YDR507C	GIN4	YDR507C	-1.66217	2.15416	32.5843	0.00024	0.00129412	0.315963
YDR508C	GNP1	YDR508C	-2.12086	-3.55937	11.8205	0.00686646	0.0186971	0.22991
YDR509W	YDR509W	NA	-1.20207	7.34616	63.9471	1.63e-05	0.000189	0.434651
YDR510W	SMT3	YDR510W	0.476122	6.79822	26.1178	0.000541	0.00245394	1.391
YDR514C	YDR514C	YDR514C	0.538509	8.18487	28.0925	0.000415	0.00198921	1.45247
YDR515W	SLF1	YDR515W	1.12354	5.45698	97.6324	2.68e-06	5.88e-05	2.17881
YDR517W	GRH1	YDR517W	-0.928426	3.74967	60.7934	2.02e-05	0.000216	0.525431
YDR519W	FPR2	YDR519W	-1.89211	2.25455	102.738	2.14e-06	5.13e-05	0.269412
YDR526C	YDR526C	NA	-0.534165	4.98046	28.4333	0.000398	0.00191901	0.690558
YDR527W	RBA50	YDR527W	0.780167	10.0973	23.7919	0.000752	0.00318059	1.71733
YDR529C	QCR7	YDR529C	-1.37814	4.15616	195.446	1.21e-07	8.24e-06	0.384716
YDR531W	CAB1	YDR531W	1.3936	4.64782	218.599	7.29e-08	6.12e-06	2.62734
YDR532C	KRE28	YDR532C	-1.9391	7.31847	301.662	1.67e-08	3.29e-06	0.260779
YDR533C	HSP31	YDR533C	0.945706	4.69812	25.7412	0.000569	0.00254696	1.92613
YDR534C	FIT1	YDR534C	-1.8693	3.87627	181.555	1.69e-07	1.04e-05	0.273706
YDR535C	YDR535C	NA	-0.374031	5.97272	19.4917	0.00148446	0.00536848	0.771623
YDR538W	PAD1	YDR538W	0.333508	5.58398	10.5952	0.00926516	0.0239501	1.26007
YDR539W	FDC1	YDR539W	-0.826808	5.6518	67.7846	1.28e-05	0.000161	0.563775
YDR541C	YDR541C	YDR541C	0.880032	6.25976	107.801	1.74e-06	4.47e-05	1.84042
YDR544C	YDR544C	NA	0.455902	2.72448	8.23615	0.017558	0.0403567	1.37164
YDR545W	YRF1-1	YLR467W	-2.25578	0.572399	66.6758	1.37e-05	0.000168	0.209383
YEL001C	IRC22	YEL001C	0.363354	6.9915	20.8306	0.00118843	0.00455518	1.28641
YEL002C	WBP1	YEL002C	0.357364	5.93081	16.6133	0.00249021	0.00822283	1.28108
YEL003W	GIM4	YEL003W	0.295844	4.39623	10.4775	0.00954572	0.0245885	1.2276
YEL004W	YEA4	YEL004W	0.387404	6.40242	13.0491	0.00517938	0.0147985	1.30804
YEL006W	YEA6	YEL006W	-0.440848	3.29427	7.68006	0.0207068	0.0464503	0.736702
YEL009C	GCN4	YEL009C	0.578145	3.63152	16.6861	0.00245607	0.00813406	1.49293
YEL014C	YEL014C	NA	-0.932627	6.59535	34.9509	0.000184	0.00106222	0.523903
YEL017W	GTT3	YEL017W	0.325532	4.65067	9.46143	0.0124561	0.0304051	1.25313
YEL018C-A	YEL018C-A	NA	-0.253543	5.9911	8.01021	0.0187613	0.0426409	0.838834
YEL020C	YEL020C	YEL020C	0.694845	7.21387	33.0013	0.000229	0.00125288	1.61871
YEL020C-B	YEL020C-B	NA	0.552048	6.97585	29.2373	0.000359	0.00177558	1.46617
YEL024W	RIP1	YEL024W	0.59593	7.54589	38.9815	0.000121	0.00078	1.51145
YEL028W	YEL028W	NA	0.474995	5.91859	25.9642	0.000552	0.00249789	1.38991
YEL030C-A	YEL030C-A	NA	-1.66519	-1.84915	16.5562	0.00251745	0.00829242	0.315304
YEL032W	MCM3	YEL032W	-2.10532	4.51222	63.3921	1.69e-05	0.000193	0.2324
YEL036C	ANP1	YEL036C	-2.10585	3.96439	169.957	2.28e-07	1.23e-05	0.232315
YEL038W	UTR4	YEL038W	0.450073	6.0895	25.9373	0.000554	0.00250288	1.36611
YEL039C	CYC7	YEL039C	0.57193	6.75875	27.329	0.000459	0.00215711	1.48651
YEL041W	YEF1	YEL041W	-1.28045	5.02277	83.0786	5.38e-06	9.49e-05	0.411668
YEL043W	YEL043W	YEL043W	0.392936	5.90419	20.031	0.00135552	0.00501967	1.31306
YEL045C	YEL045C	NA	0.285512	7.05663	8.10457	0.0182468	0.0416973	1.21884
YEL050C	RML2	YEL050C	0.446351	4.87584	18.8205	0.0016664	0.00592762	1.36259
YEL052W	AFG1	YEL052W	0.870964	5.12425	91.6473	3.52e-06	7.16e-05	1.82888
YEL057C	YEL057C	YEL057C	0.395777	5.42192	21.4998	0.00106749	0.00419691	1.31565
YEL058W	PCM1	YEL058W	0.449727	3.44494	12.1014	0.00642783	0.0176818	1.36578
YEL059W	HHY1	NA	0.600849	3.16181	14.5161	0.00377781	0.011482	1.51661
YEL060C	PRB1	YEL060C	-0.290949	6.43574	9.70232	0.0116778	0.0289065	0.817364
YEL065W	SIT1	YEL065W	-1.45293	3.81164	104.358	2e-06	4.95e-05	0.36528
YEL066W	HPA3	NA	-1.68367	7.32321	100.817	2.33e-06	5.41e-05	0.311291
YEL069C	HXT13	YEL069C	-0.621526	5.70915	47.5483	5.5e-05	0.000434	0.649983
YEL071W	DLD3	YEL071W	-0.531233	4.74442	21.7667	0.00102344	0.00405218	0.691963
YEL072W	RMD6	YEL072W	0.288974	7.46623	8.46379	0.0164399	0.0382176	1.22177
YEL073C	YEL073C	YEL073C	-1.71948	7.09382	126.697	8.51e-07	2.89e-05	0.303659
YEL074W	YEL074W	NA	-0.706413	3.32733	22.1419	0.000965	0.00387914	0.612842
YEL075C	YEL075C	YEL075C	-0.536333	9.6148	20.631	0.00122768	0.00465468	0.689522
YEL075W-A	YEL075W-A	NA	-0.792679	8.83691	47.0506	5.74e-05	0.000446	0.577271
YER002W	NOP16	YER002W	0.332232	4.94393	12.539	0.0058104	0.0162291	1.25896
YER003C	PMI40	YER003C	-0.532075	4.33911	24.884	0.000642	0.00281116	0.691559
YER007W	PAC2	YER007W	0.607276	4.81862	31.1427	0.000284	0.00147915	1.52338
YER009W	NTF2	YER009W	1.11712	4.62991	20.0817	0.00134411	0.00498977	2.16914
YER013W	PRP22	YER013W	-0.567801	3.00048	13.0097	0.00522501	0.0148909	0.674644
YER014C-A	BUD25	YER014C-A	0.88108	4.54216	20.2066	0.0013165	0.00491166	1.84175
YER015W	FAA2	YER015W	-0.931674	7.1302	61.0764	1.98e-05	0.000215	0.52425
YER017C	AFG3	YER017C	-0.438601	5.65873	19.72	0.00142814	0.00520681	0.73785
YER018C	SPC25	YER018C	0.399443	4.77794	17.0242	0.00230462	0.00772766	1.319
YER021W	RPN3	YER021W	0.703168	3.13546	18.2227	0.00185169	0.00645482	1.62808
YER026C	CHO1	YER026C	-1.01966	7.12723	59.3282	2.23e-05	0.000232	0.493233
YER027C	GAL83	YER027C	0.345321	5.05823	13.3048	0.00489444	0.0141467	1.27043
YER030W	CHZ1	YER030W	0.440127	6.68073	29.1516	0.000363	0.00179088	1.35672
YER033C	ZRG8	YER033C	0.419142	6.21128	13.6385	0.0045508	0.0133195	1.33713
YER036C	ARB1	YER036C	-0.565778	3.57459	20.8797	0.00117901	0.00452861	0.675591
YER037W	PHM8	YER037W	0.284628	6.49501	8.85362	0.0147203	0.0348836	1.2181
YER038C	KRE29	YER038C	0.318114	6.09577	8.50346	0.016254	0.0378379	1.2467
YER039C-A	YER039C-A	YER039C-A	0.252048	5.73009	9.96068	0.0109081	0.0274252	1.1909
YER040W	GLN3	YER040W	-0.247051	5.95997	7.85976	0.0196187	0.044335	0.842617
YER041W	YEN1	YER041W	0.381362	6.63671	15.9653	0.00282131	0.00905809	1.30257
YER044C-A	MEI4	YER044C-A	-0.686307	2.80807	18.8466	0.00165881	0.00591001	0.621442
YER045C	ACA1	YER045C	-0.469315	5.89655	36.2137	0.000161	0.000965	0.722308
YER047C	SAP1	YER047C	-0.600297	4.28445	32.3095	0.000248	0.00132429	0.659618
YER048W-A	ISD11	YER048W-A	-1.07015	6.45295	61.2468	1.95e-05	0.000213	0.476269
YER049W	TPA1	YER049W	0.512434	3.49261	16.9839	0.00232206	0.00775632	1.42645
YER050C	RSM18	YER050C	1.18029	3.87419	33.8074	0.000209	0.00116535	2.26623
YER051W	JHD1	YER051W	-0.641282	6.55055	10.9667	0.0084428	0.0221983	0.641143
YER052C	HOM3	YER052C	1.61494	0.94908	25.0141	0.000631	0.0027669	3.063
YER053C	PIC2	YER053C	0.327364	7.30118	9.16381	0.0135072	0.0325129	1.25472
YER054C	GIP2	YER054C	-1.24278	4.63882	83.1794	5.35e-06	9.49e-05	0.422558
YER055C	HIS1	YER055C	1.80947	-1.46159	17.0278	0.00230308	0.00772635	3.50513
YER057C	HMF1	YER057C	0.50271	6.22635	30.6505	0.000301	0.00154835	1.41687
YER060W	FCY21	YER060W	0.756951	6.08082	72.7597	9.48e-06	0.000133	1.68992
YER062C	HOR2	YER062C	0.755934	7.0358	69.7037	1.14e-05	0.000151	1.68872
YER065C	ICL1	YER065C	0.463677	6.8258	34.874	0.000185	0.00106933	1.37905
YER066W	RRT13	YER066W	-0.55749	4.03773	26.1753	0.000536	0.0024479	0.679483
YER067W	RGI1	YER067W	0.239127	5.77642	8.72246	0.0152732	0.0359644	1.18028
YER070W	RNR1	YER070W	-0.340577	5.93434	12.9424	0.00530421	0.0150719	0.789725
YER071C	TDA2	YER071C	-1.18851	5.40917	150.589	3.94e-07	1.74e-05	0.438755
YER072W	VTC1	YER072W	0.292675	7.09188	11.5258	0.00736636	0.0197938	1.22491
YER074W	RPS24A	YER074W	0.279108	6.08424	8.32152	0.0171281	0.0395837	1.21344
YER075C	PTP3	YER075C	0.451238	6.91049	21.3142	0.00109947	0.00428011	1.36721
YER076C	YER076C	YER076C	-0.483371	3.56139	11.0677	0.00823479	0.0217193	0.715304
YER077C	YER077C	YER077C	-0.617248	4.30914	36.7311	0.000152	0.000927	0.651913
YER078C	ICP55	YER078C	0.608386	6.36134	45.4343	6.6e-05	0.000492	1.52455
YER079C-A	YER079C-A	NA	-0.751373	4.85924	42.2178	8.84e-05	0.00061	0.594038
YER079W	YER079W	YER079W	-0.585362	3.65887	16.3102	0.00263885	0.00859187	0.666482
YER083C	GET2	YER083C	-0.419889	5.73583	15.5993	0.00303199	0.00961967	0.747482
YER085C	YER085C	YER085C	0.379496	5.89407	15.9154	0.00284897	0.00913817	1.30089
YER086W	ILV1	YER086W	0.76131	5.78745	21.0453	0.00114789	0.00443521	1.69503
YER087W	AIM10	YER087W	0.602299	5.12771	30.9047	0.000292	0.00151426	1.51813
YER088C	DOT6	YER088C	-0.529413	6.36776	15.686	0.00298041	0.00950986	0.692836
YER088C-A	YER088C-A	NA	-0.631463	1.76231	14.143	0.0040852	0.0122174	0.645522
YER092W	IES5	YER092W	-1.18525	4.61996	52.0306	3.82e-05	0.000338	0.439748
YER093C	TSC11	YER093C	-0.914701	5.51035	14.9208	0.00347554	0.0107381	0.530454
YER099C	PRS2	YER099C	0.681271	3.16779	24.0461	0.000725	0.00308171	1.60355
YER102W	RPS8B	YBL072C	-0.842114	5.08421	53.3106	3.46e-05	0.000317	0.557826
YER105C	NUP157	YER105C	0.527105	4.80087	32.8102	0.000234	0.00127111	1.44103
YER107C	GLE2	YER107C	-1.20235	0.825109	24.5446	0.000674	0.00292376	0.434566
YER110C	KAP123	YER110C	-1.29228	6.13486	133.266	6.79e-07	2.47e-05	0.408305
YER116C	SLX8	YER116C	0.852617	1.20356	9.51281	0.012285	0.0300694	1.80577
YER117W	RPL23B	YBL087C	-0.357699	6.89256	19.8731	0.00139182	0.00510484	0.780408
YER118C	SHO1	YER118C	-0.631025	5.64555	42.2048	8.85e-05	0.00061	0.645717
YER119C	AVT6	YER119C	-0.451825	4.536	23.2324	0.000817	0.00339628	0.731118
YER119C-A	YER119C-A	NA	0.421938	4.63594	13.7735	0.00442013	0.0130222	1.33973
YER120W	SCS2	YER120W	0.845691	6.71576	16.3407	0.00262343	0.00857013	1.79713
YER123W	YCK3	YER123W	-1.34572	5.21675	57.9026	2.47e-05	0.000251	0.393457
YER125W	RSP5	YER125W	-0.589394	4.19897	18.1607	0.00187228	0.00650171	0.664622
YER127W	LCP5	YER127W	-0.40854	3.05397	8.73108	0.0152361	0.0359033	0.753386
YER131W	RPS26B	YER131W	-1.16363	3.88038	37.3837	0.000142	0.000882	0.446388
YER132C	PMD1	YER132C	-0.304674	6.5238	13.8475	0.00435051	0.012866	0.809625
YER133W	GLC7	YER133W	-0.320538	4.47293	9.46039	0.0124596	0.0304051	0.800771
YER134C	YER134C	YER134C	0.611684	4.88317	36.2381	0.00016	0.000964	1.52804
YER136W	GDI1	YER136W	0.284704	6.62538	8.33539	0.0170595	0.0394398	1.21816
YER137W-A	YER137W-A	NA	1.14716	1.07289	32.3498	0.000246	0.0013202	2.21478
YER138C	YER138C	NA	-0.569037	9.96694	15.6702	0.00298972	0.00953052	0.674066
YER142C	MAG1	YER142C	0.403464	7.03152	17.3803	0.00215721	0.0073173	1.32268
YER145C	FTR1	YER145C	-0.980479	3.22869	67.9786	1.26e-05	0.000161	0.506811
YER146W	LSM5	YER146W	0.778006	3.83631	44.1477	7.4e-05	0.000534	1.71476
YER147C-A	YER147C-A	NA	0.468301	3.06262	13.0425	0.00518698	0.0148095	1.38348
YER151C	UBP3	YER151C	-0.920419	6.48411	80.974	6.01e-06	0.0001	0.528356
YER152C	YER152C	YER152C	-0.41045	3.89415	15.2851	0.00322823	0.0101751	0.752388
YER153C	PET122	YER153C	-0.277468	5.76891	9.2069	0.0133485	0.0322348	0.825038
YER154W	OXA1	YER154W	2.0443	3.70101	122.609	9.84e-07	3.06e-05	4.12474
YER157W	COG3	YER157W	0.758002	2.78877	8.83177	0.0148107	0.0350607	1.69115
YER158W-A	YER158W-A	NA	1.44338	6.60647	75.2124	8.23e-06	0.000123	2.71957
YER160C	YER160C	NA	-1.64773	6.01818	125.822	8.77e-07	2.92e-05	0.319141
YER165W	PAB1	YER165W	0.832946	5.12225	48.2973	5.17e-05	0.000415	1.78132
YER168C	CCA1	YER168C	2.43859	2.44868	124.698	9.13e-07	2.98e-05	5.4211
YER170W	ADK2	YER170W	0.377521	4.88589	10.1319	0.010432	0.0265058	1.29911
YER171W	RAD3	YER171W	-0.62366	5.52235	56.9651	2.64e-05	0.000265	0.649022
YER174C	GRX4	YER174C	-1.83842	6.39886	119.785	1.09e-06	3.26e-05	0.279628
YER175C	TMT1	YER175C	-1.07385	5.87689	67.7275	1.28e-05	0.000161	0.47505
YER179W	DMC1	YER179W	-0.463686	5.20716	28.6438	0.000387	0.00188243	0.725131
YER180C	ISC10	YER180C	-0.63613	4.03353	29.4696	0.000349	0.00173612	0.643437
YER181C	YER181C	NA	-0.725835	6.82612	45.7546	6.42e-05	0.000482	0.604647
YER182W	FMP10	YER182W	-0.878083	5.74303	90.1356	3.79e-06	7.53e-05	0.54409
YER183C	FAU1	YER183C	-0.660794	4.38716	41.9373	9.07e-05	0.000623	0.63253
YER185W	PUG1	YER185W	-1.45901	6.4802	120.155	1.08e-06	3.25e-05	0.363742
YER186C	YER186C	YER186C	0.569607	2.53587	12.7105	0.00558835	0.0157199	1.48412
YER187W	YER187W	YER187W	-1.91343	3.24796	140.081	5.44e-07	2.15e-05	0.26546
YER188W	YER188W	NA	0.529926	5.60127	35.9324	0.000165	0.000986	1.44386
YFL002C	SPB4	YFL002C	-1.78804	9.70544	163.371	2.73e-07	1.38e-05	0.289565
YFL002W-A	YFL002W-A	NA	-0.740531	4.00426	49.5344	4.67e-05	0.000385	0.598519
YFL003C	MSH4	YFL003C	-1.82601	3.9157	187.573	1.46e-07	9.28e-06	0.282044
YFL004W	VTC2	YFL004W	-1.35004	3.55906	102.258	2.19e-06	5.19e-05	0.392282
YFL007W	BLM10	YFL007W	1.56753	2.68729	131.029	7.33e-07	2.64e-05	2.96398
YFL011W	HXT10	YFL011W	-2.03124	-0.901884	47.6428	5.46e-05	0.000431	0.244645
YFL012W-A	YFL012W-A	NA	-1.79989	-2.97328	12.4253	0.0059637	0.0165678	0.287197
YFL014W	HSP12	YFL014W	-0.5708	4.41865	13.8051	0.0043902	0.0129609	0.673243
YFL015C	YFL015C	NA	1.39078	5.19391	180.816	1.73e-07	1.04e-05	2.6222
YFL016C	MDJ1	YFL016C	-0.343675	4.92488	10.7818	0.00884047	0.0230444	0.788031
YFL017C	GNA1	YFL017C	0.508283	7.68422	19.6326	0.0014494	0.00526719	1.42236
YFL020C	PAU5	YFL020C	-0.690115	4.6592	46.3412	6.1e-05	0.000464	0.619805
YFL022C	FRS2	YFL022C	-0.441342	5.46723	10.3834	0.00977773	0.0250995	0.736449
YFL026W	STE2	YFL026W	0.333351	6.13943	11.1555	0.00805906	0.0213707	1.25994
YFL029C	CAK1	YFL029C	0.731716	8.08004	18.949	0.00162954	0.00582114	1.66061
YFL031W	HAC1	YFL031W	-0.641777	3.9517	34.22	0.000199	0.00112698	0.640923
YFL033C	RIM15	YFL033C	-0.948198	2.70725	28.6029	0.000389	0.00188956	0.518279
YFL037W	TUB2	YFL037W	-0.727426	5.89608	74.6862	8.48e-06	0.000126	0.60398
YFL044C	OTU1	YFL044C	0.369268	6.57142	18.2066	0.00185699	0.00646533	1.2917
YFL045C	SEC53	YFL045C	-0.53079	3.88224	23.392	0.000798	0.00333481	0.692175
YFL046W	FMP32	YFL046W	0.485107	3.58738	13.8036	0.00439161	0.0129609	1.39969
YFL047W	RGD2	YFL047W	0.513793	6.59275	35.0902	0.000181	0.00105346	1.4278
YFL048C	EMP47	YFL048C	-0.617725	2.57332	8.3169	0.017151	0.0395969	0.651698
YFL055W	AGP3	YFL055W	0.64708	3.69267	24.5715	0.000672	0.0029214	1.566
YFL056C	AAD6	NA	0.54912	1.65079	9.52087	0.0122583	0.0300488	1.46319
YFL057C	AAD16	NA	0.534535	5.93745	22.2678	0.000947	0.00381804	1.44848
YFL060C	SNO3	YFL060C	-2.89695	5.569	499.396	1.61e-09	1.02e-06	0.134255
YFL062W	COS4	YFL062W	-1.17185	0.92673	33.3734	0.000219	0.00121066	0.443851
YFL064C	YFL064C	YFL064C	-1.04362	3.57015	39.886	0.00011	0.000724	0.485109
YFL065C	YFL065C	YFL065C	-1.53397	-1.6942	14.9536	0.00345236	0.0106846	0.345325
YFR005C	SAD1	YFR005C	-1.02001	3.75932	31.008	0.000289	0.00149903	0.493113
YFR007W	YFH7	YFR007W	1.28725	6.74391	75.3787	8.16e-06	0.000122	2.44063
YFR008W	FAR7	YFR008W	0.875413	7.22089	31.2737	0.00028	0.00145826	1.83453
YFR010W	UBP6	YFR010W	-0.812169	6.03459	8.22711	0.0176043	0.0404489	0.569525
YFR011C	AIM13	YFR011C	-0.922019	6.09108	59.7424	2.17e-05	0.000228545	0.52777
YFR012W	DCV1	YFR012W	-0.641086	5.6968	32.865	0.000232	0.00126719	0.64123
YFR015C	GSY1	YFR015C	1.32967	-1.63846	13.1558	0.00505812	0.0145324	2.51346
YFR017C	IGD1	YFR017C	-1.241	3.90772	34.376	0.000196	0.00111235	0.423079
YFR019W	FAB1	YFR019W	-2.35411	4.76249	113.913	1.36e-06	3.78e-05	0.195588
YFR020W	YFR020W	YFR020W	-2.25824	10.0652	97.9149	2.64e-06	5.84e-05	0.209027
YFR024C-A	LSB3	YFR024C-A	-0.986976	5.74831	11.5016	0.00740937	0.0198935	0.504534
YFR027W	ECO1	YFR027W	0.317522	5.9273	8.3355	0.0170589	0.0394398	1.24619
YFR028C	CDC14	YFR028C	-1.26819	5.00439	44.6225	7.1e-05	0.000517	0.41518
YFR030W	MET10	YFR030W	-0.332195	6.13319	7.61843	0.0210968	0.0471263	0.794327
YFR031C	SMC2	YFR031C	-1.22327	4.83178	24.694	0.00066	0.00287716	0.428311
YFR031C-A	RPL2A	YFR031C-A	-1.08423	6.79244	73.7002	8.97e-06	0.00013	0.471645
YFR032C-A	RPL29	YFR032C-A	-0.959148	5.96243	28.5755	0.00039	0.0018921	0.51436
YFR036W-A	YFR036W-A	NA	0.375587	6.35913	12.9006	0.00535404	0.0151814	1.29737
YFR039C	YFR039C	YFR039C	0.636988	5.70056	22.0451	0.00098	0.00391384	1.55508
YFR040W	SAP155	YFR040W	0.605504	5.19494	37.9334	0.000134	0.000844	1.52151
YFR041C	ERJ5	YFR041C	1.99301	5.45325	206.016	9.55e-08	7.06e-06	3.98066
YFR042W	KEG1	YFR042W	2.0355	1.25144	100.633	2.35e-06	5.42e-05	4.09965
YFR047C	BNA6	YFR047C	-0.370845	3.65431	7.96953	0.0189885	0.0430991	0.773329
YFR051C	RET2	YFR051C	0.410382	5.33101	13.9267	0.00427741	0.0126963	1.32904
YFR052C-A	YFR052C-A	NA	-0.50216	5.58473	36.1742	0.000161	0.000969	0.706049
YFR052W	RPN12	YFR052W	1.25942	7.60195	70.048	1.11e-05	0.000149	2.394
YFR054C	YFR054C	NA	-0.663034	3.5994	26.6766	0.000501	0.00231015	0.631549
YGL002W	ERP6	YGL002W	0.921493	5.8286	84.0505	5.12e-06	9.18e-05	1.89407
YGL003C	CDH1	YGL003C	1.18084	6.45053	58.692	2.33e-05	0.000241	2.26708
YGL006W	PMC1	YGL006W	0.889677	5.28218	84.2859	5.06e-06	9.1e-05	1.85276
YGL007C-A	YGL007C-A	YGL007C-A	0.460682	6.28007	16.1909	0.00270028	0.0087447	1.37619
YGL007W	BRP1	NA	-0.691541	5.77971	18.3568	0.00180803	0.00633424	0.619192
YGL009C	LEU1	YGL009C	0.650798	3.69452	33.5265	0.000215	0.0011948	1.57004
YGL010W	YGL010W	YGL010W	-0.345164	7.10963	16.076	0.00276111	0.00889457	0.787219
YGL012W	ERG4	YGL012W	0.351702	4.33989	8.1614	0.0179453	0.0411201	1.27606
YGL014W	PUF4	YGL014W	-0.57946	7.79587	32.1559	0.000252	0.00134227	0.669214
YGL015C	YGL015C	YGL015C	-0.330533	5.94346	8.93968	0.0143708	0.0342243	0.795243
YGL016W	KAP122	YGL016W	0.682737	4.98228	53.1979	3.49e-05	0.000317	1.60518
YGL017W	ATE1	YGL017W	0.34023	4.76017	8.69438	0.0153948	0.0361759	1.26596
YGL018C	JAC1	YGL018C	0.575961	7.48082	37.0616	0.000147	0.000906	1.49067
YGL019W	CKB1	YGL019W	0.72598	5.126	61.7263	1.89e-05	0.000208	1.65402
YGL020C	GET1	YGL020C	0.88295	5.72514	71.5437	1.02e-05	0.00014	1.84414
YGL021W	ALK1	YGL021W	-0.993633	6.76481	31.745	0.000265	0.00139476	0.502212
YGL023C	PIB2	YGL023C	0.664283	5.5757	42.5802	8.54e-05	0.000595	1.58478
YGL025C	PGD1	YGL025C	0.468969	6.32122	30.1255	0.000321	0.00162959	1.38412
YGL026C	TRP5	YGL026C	1.09415	5.96067	87.1958	4.37e-06	8.32e-05	2.13487
YGL027C	CWH41	YGL027C	-0.375308	6.14547	19.4127	0.00150457	0.00542952	0.770941
YGL028C	SCW11	YGL028C	0.31753	5.42337	15.1868	0.00329283	0.0103216	1.2462
YGL029W	CGR1	YGL029W	1.28517	5.35428	20.7887	0.00119654	0.00458105	2.4371
YGL032C	AGA2	YGL032C	1.6641	3.02717	68.9464	1.19e-05	0.000154	3.16916
YGL034C	YGL034C	NA	0.51653	6.78931	24.0278	0.000727	0.00308802	1.43051
YGL035C	MIG1	YGL035C	-1.01377	5.05373	9.26308	0.013145	0.0318234	0.495249
YGL036W	YGL036W	YGL036W	-1.04993	5.55112	52.3203	3.74e-05	0.000332	0.482991
YGL040C	HEM2	YGL040C	-0.909633	2.92034	47.3232	5.61e-05	0.00044	0.532321
YGL044C	RNA15	YGL044C	-0.898158	0.501218	11.994	0.00659138	0.0180358	0.536572
YGL045W	RIM8	YGL045W	0.418372	4.37589	20.0488	0.00135149	0.00501164	1.33642
YGL047W	ALG13	YGL047W	0.450285	4.4034	13.6114	0.0045776	0.0133747	1.36631
YGL048C	RPT6	YGL048C	0.864241	6.8696	108.878	1.66e-06	4.33e-05	1.82038
YGL052W	YGL052W	NA	-2.25333	8.04283	134.437	6.53e-07	2.4e-05	0.209739
YGL054C	ERV14	YGL054C	-0.433355	3.34255	9.46779	0.0124348	0.0303665	0.740538
YGL056C	SDS23	YGL056C	1.63604	-2.72856	9.97797	0.0108588	0.0273422	3.10811
YGL057C	GEP7	YGL057C	0.77922	5.4375	69.0816	1.18e-05	0.000153	1.7162
YGL059W	PKP2	YGL059W	-0.846583	3.26552	33.2615	0.000222	0.00122211	0.5561
YGL060W	YBP2	YGL060W	1.26465	6.42453	35.7124	0.000169	0.00100146	2.40268
YGL063W	PUS2	YGL063W	-0.32444	4.15313	8.56218	0.0159837	0.0373119	0.798608
YGL066W	SGF73	YGL066W	1.8394	2.55776	70.0342	1.11e-05	0.000149	3.57861
YGL067W	NPY1	YGL067W	-0.757594	4.40327	16.4516	0.00256823	0.00843488	0.591482
YGL068W	MNP1	YGL068W	-2.59322	5.72434	308.623	1.5e-08	3.25e-06	0.165715
YGL070C	RPB9	YGL070C	0.808079	5.36936	63.4233	1.69e-05	0.000193	1.75088
YGL072C	YGL072C	NA	0.408446	5.40016	16.1425	0.00272575	0.00881444	1.32726
YGL073W	HSF1	YGL073W	0.587671	6.4255	30.0446	0.000325	0.0016434	1.50282
YGL074C	YGL074C	NA	-2.07093	2.35006	202.835	1.03e-07	7.41e-06	0.238005
YGL075C	MPS2	YGL075C	-0.275641	7.28931	10.3043	0.00997777	0.0255448	0.826083
YGL076C	RPL7A	YGL076C	-0.34023	9.10679	9.80883	0.0113527	0.0282892	0.789915
YGL078C	DBP3	YGL078C	0.399111	7.01945	20.635	0.00122688	0.00465468	1.3187
YGL079W	KXD1	YGL079W	-1.01291	4.35371	82.9876	5.41e-06	9.49e-05	0.495545
YGL080W	FMP37	YGL080W	0.554969	7.22468	29.2003	0.000361	0.00178123	1.46914
YGL081W	YGL081W	YGL081W	-0.594559	1.95885	11.3499	0.00768611	0.0205292	0.662247
YGL082W	YGL082W	YGL082W	0.62115	4.95787	48.597	5.04e-05	0.000407	1.5381
YGL085W	LCL3	YGL085W	0.312639	4.82554	10.0437	0.0106739	0.0269879	1.24198
YGL086W	MAD1	YGL086W	1.3769	4.63523	76.3302	7.73e-06	0.000118	2.59709
YGL087C	MMS2	YGL087C	-0.887782	5.76798	84.7906	4.93e-06	8.98e-05	0.540444
YGL093W	SPC105	YGL093W	0.338056	4.05341	7.46901	0.0220807	0.0490091	1.26405
YGL096W	TOS8	YGL096W	1.73828	5.07868	118.127	1.16e-06	3.41e-05	3.33638
YGL098W	USE1	YGL098W	-0.650656	5.76292	53.9437	3.3e-05	0.000308	0.636991
YGL099W	LSG1	YGL099W	-1.88826	2.4275	103.033	2.12e-06	5.1e-05	0.270132
YGL100W	SEH1	YGL100W	-0.78743	5.14583	77.88	7.1e-06	0.000112	0.579375
YGL104C	VPS73	YGL104C	-1.96661	-0.34374	34.6463	0.00019	0.00109074	0.255853
YGL105W	ARC1	YGL105W	-1.97415	-0.548156	40.2277	0.000107	0.000708	0.254519
YGL106W	MLC1	YGL106W	-0.526693	3.08309	13.6771	0.004513	0.0132204	0.694144
YGL109W	YGL109W	NA	1.01549	3.41077	55.0171	3.04e-05	0.000293	2.0216
YGL112C	TAF6	YGL112C	0.661818	9.88451	16.9759	0.00232556	0.00776304	1.58208
YGL113W	SLD3	YGL113W	-0.520309	5.94218	26.1344	0.000539	0.00245065	0.697222
YGL115W	SNF4	YGL115W	-0.409737	5.0625	13.9785	0.00423033	0.0125706	0.75276
YGL116W	CDC20	YGL116W	-1.25031	-0.79248	7.97765	0.0189428	0.04301	0.420359
YGL121C	GPG1	YGL121C	1.18425	-0.792522	8.81909	0.0148635	0.0351485	2.27246
YGL122C	NAB2	YGL122C	1.12419	12.3453	14.3102	0.00394378	0.0118737	2.17979
YGL123W	RPS2	YGL123W	0.816331	6.63505	47.8892	5.35e-05	0.000425	1.76092
YGL124C	MON1	YGL124C	-0.773598	2.35328	24.0701	0.000722	0.00307289	0.584957
YGL126W	SCS3	YGL126W	-1.26825	8.38265	160.372	2.97e-07	1.46e-05	0.415164
YGL127C	SOH1	YGL127C	-0.6253	-0.0964732	8.02443	0.0186826	0.0425203	0.648285
YGL131C	SNT2	YGL131C	-0.665603	5.55063	36.3288	0.000159	0.000961	0.630425
YGL132W	YGL132W	NA	0.875419	5.00088	74.4846	8.58e-06	0.000127	1.83454
YGL133W	ITC1	YGL133W	0.874951	6.55645	40.34	0.000106	0.000701	1.83395
YGL137W	SEC27	YGL137W	-0.79227	3.76723	50.5911	4.28e-05	0.000364	0.577435
YGL139W	FLC3	YGL139W	-1.62393	7.32979	272.387	2.66e-08	3.61e-06	0.32445
YGL144C	ROG1	YGL144C	1.10583	3.40284	44.4714	7.19e-05	0.000523	2.15223
YGL148W	ARO2	YGL148W	-0.569029	6.13417	47.8637	5.36e-05	0.000425	0.674071
YGL150C	INO80	YGL150C	-0.933788	9.26694	73.1616	9.26e-06	0.000132	0.523482
YGL152C	YGL152C	NA	-0.790226	7.20266	63.011	1.74e-05	0.000196	0.578253
YGL157W	ARI1	YGL157W	0.367016	3.51464	9.16584	0.0134997	0.0325065	1.28968
YGL159W	YGL159W	YGL159W	0.449027	5.69614	21.323	0.00109793	0.00427847	1.36512
YGL165C	YGL165C	NA	0.27837	4.75793	9.19356	0.0133974	0.0323297	1.21282
YGL166W	CUP2	YGL166W	-0.606729	3.34135	17.9014	0.0019616	0.00674915	0.656684
YGL167C	PMR1	YGL167C	-0.366115	2.87824	7.76631	0.0201755	0.0453798	0.775869
YGL168W	HUR1	YGL168W	-1.61537	1.92967	32.9158	0.000231	0.00126092	0.326382
YGL169W	SUA5	YGL169W	-2.6698	3.10735	230.016	5.78e-08	5.44e-06	0.157149
YGL170C	SPO74	YGL170C	-1.2894	1.63378	51.0593	4.13e-05	0.000355	0.409122
YGL171W	ROK1	YGL171W	2.16613	-0.55651	60.553	2.05e-05	0.000218	4.48818
YGL172W	NUP49	YGL172W	-1.30231	0.294196	31.7773	0.000264	0.00139274	0.405478
YGL173C	XRN1	YGL173C	-2.84848	-3.65286	8.40274	0.016731	0.0388138	0.138842
YGL174W	BUD13	YGL174W	-2.41024	-1.33391	38.0695	0.000132	0.000836	0.188124
YGL175C	SAE2	YGL175C	-1.31724	-1.56793	13.7392	0.00445295	0.0131016	0.401301
YGL183C	MND1	YGL183C	-0.224191	6.50548	7.93194	0.0192015	0.0435091	0.856075
YGL188C	YGL188C	NA	-1.30717	3.58185	44.6728	7.06e-05	0.000516	0.404114
YGL188C-A	YGL188C-A	YGL188C-A	-1.09554	-2.14106	7.65281	0.0208781	0.0468023	0.467961
YGL190C	CDC55	YGL190C	-0.325056	5.32156	11.6173	0.00720648	0.0194653	0.798267
YGL192W	IME4	YGL192W	0.9798	7.41745	46.221	6.17e-05	0.000467	1.97219
YGL194C	HOS2	YGL194C	0.404684	7.12988	8.6272	0.0156907	0.0367428	1.3238
YGL194C-A	YGL194C-A	YGL194C-A	-0.732083	4.56466	42.7909	8.38e-05	0.000589	0.602034
YGL197W	MDS3	YGL197W	0.504781	4.76453	32.0699	0.000255	0.00135105	1.41891
YGL198W	YIP4	YGL198W	-0.537562	4.64415	24.9573	0.000636	0.00278749	0.688934
YGL200C	EMP24	YGL200C	-0.72654	6.95733	50.5322	4.3e-05	0.000365	0.604351
YGL201C	MCM6	YGL201C	-0.996686	3.54965	54.7739	3.1e-05	0.000296	0.50115
YGL202W	ARO8	YGL202W	-0.823429	0.666174	11.0744	0.00822139	0.021701	0.565097
YGL203C	KEX1	YGL203C	-1.01612	1.34807	20.7759	0.00119903	0.00458536	0.494444
YGL206C	CHC1	YGL206C	-0.689022	5.83402	60.5224	2.05e-05	0.000218	0.620274
YGL207W	SPT16	YGL207W	-1.00174	4.81659	71.1019	1.04e-05	0.000143	0.499397
YGL208W	SIP2	YGL208W	-1.01926	6.75006	57.6869	2.5e-05	0.000254	0.493368
YGL210W	YPT32	YGL210W	-1.35336	5.56828	53.4356	3.43e-05	0.000316	0.39138
YGL212W	VAM7	YGL212W	-0.810117	6.76973	69.2435	1.17e-05	0.000153	0.570336
YGL214W	YGL214W	NA	-0.8444	2.45753	20.4991	0.00125448	0.00473281	0.556943
YGL219C	MDM34	YGL219C	0.546953	5.8669	40.0541	0.000109	0.000718	1.461
YGL223C	COG1	YGL223C	-0.332428	4.2101	10.7804	0.00884345	0.0230444	0.794199
YGL228W	SHE10	YGL228W	-0.474967	6.2929	29.8335	0.000333	0.00168046	0.719483
YGL230C	YGL230C	YGL230C	-0.995908	6.46788	129.904	7.61e-07	2.68e-05	0.50142
YGL232W	TAN1	YGL232W	-0.730968	5.54616	55.4251	2.95e-05	0.000286	0.602499
YGL237C	HAP2	YGL237C	-0.745434	0.58049	8.98379	0.0141956	0.0339272	0.596488
YGL240W	DOC1	YGL240W	-1.95173	2.89806	65.6396	1.46e-05	0.000177	0.258506
YGL241W	KAP114	YGL241W	0.702989	5.23537	64.5073	1.57e-05	0.000186	1.62787
YGL242C	YGL242C	YGL242C	0.295256	6.04528	8.6821	0.0154484	0.0362764	1.2271
YGL243W	TAD1	YGL243W	-0.557695	4.1626	22.2813	0.000945	0.00381411	0.679387
YGL244W	RTF1	YGL244W	0.669348	5.98477	37.7728	0.000136	0.000856	1.59035
YGL247W	BRR6	YGL247W	-0.708265	1.19045	12.8967	0.00535876	0.0151884	0.612056
YGL248W	PDE1	YGL248W	-3.50685	-3.21925	27.7858	0.000432	0.00205419	0.0879699
YGL249W	ZIP2	YGL249W	-1.82984	8.43133	116.428	1.24e-06	3.55e-05	0.281296
YGL250W	RMR1	YGL250W	0.661347	6.13692	51.9019	3.86e-05	0.000341	1.58156
YGL251C	HFM1	YGL251C	0.951358	5.45845	81.9387	5.71e-06	9.75e-05	1.93369
YGL253W	HXK2	YGL253W	-2.98033	4.7369	136.384	6.13e-07	2.33e-05	0.126716
YGL254W	FZF1	YGL254W	-0.259431	7.06877	7.63032	0.0210209	0.047045	0.835417
YGL256W	ADH4	YGL256W	0.362895	6.61542	17.9968	0.00192815	0.00666134	1.286
YGL258W	VEL1	YGL258W	-0.800014	4.34049	48.8327	4.94e-05	0.000401	0.574344
YGL258W-A	YGL258W-A	YGL258W-A	0.379483	4.39805	10.235	0.0101575	0.0258768	1.30088
YGL263W	COS12	YGL263W	0.701301	3.21184	28.0675	0.000417	0.00199426	1.62597
YGR001C	YGR001C	YGR001C	-0.38426	6.76865	22.1834	0.000959	0.00386541	0.766172
YGR002C	SWC4	YGR002C	0.416015	6.29823	26.076	0.000544	0.0024664	1.33424
YGR005C	TFG2	YGR005C	-0.472217	7.04859	18.535	0.00175194	0.00617633	0.720856
YGR006W	PRP18	YGR006W	-0.574932	6.00655	47.922	5.33e-05	0.000424	0.671318
YGR007W	ECT1	YGR007W	0.674886	4.2274	18.7217	0.00169541	0.00600225	1.59647
YGR008C	STF2	YGR008C	1.38281	2.53518	43.1677	8.09e-05	0.000573	2.60777
YGR009C	SEC9	YGR009C	-0.674098	6.67703	18.3403	0.00181333	0.00634949	0.626724
YGR010W	NMA2	YGR010W	-1.27491	7.21379	115.708	1.27e-06	3.62e-05	0.413252
YGR012W	YGR012W	YGR012W	-0.771658	1.74208	18.6907	0.00170464	0.00602856	0.585744
YGR015C	YGR015C	YGR015C	0.772992	7.20241	21.1308	0.00113223	0.00438478	1.70881
YGR017W	YGR017W	YGR017W	-0.223974	6.23941	8.07909	0.018384	0.041968	0.856204
YGR018C	YGR018C	YGR018C	-1.7112	3.50866	82.4164	5.57e-06	9.66e-05	0.305405
YGR019W	UGA1	YGR019W	-0.602622	5.50294	42.2014	8.85e-05	0.00061	0.658556
YGR025W	YGR025W	NA	-0.514378	3.8529	22.1373	0.000966	0.00387914	0.700095
YGR027C	RPS25A	YGR027C	0.333389	4.34441	8.08485	0.0183529	0.0419111	1.25997
YGR030C	POP6	YGR030C	-0.948623	-1.22228	7.82673	0.0198133	0.0446819	0.518127
YGR031W	IMO32	YGR031W	-0.806225	4.88572	50.3143	4.38e-05	0.00037	0.571876
YGR032W	GSC2	YGR032W	0.466905	5.72028	24.5415	0.000675	0.00292376	1.38214
YGR033C	TIM21	YGR033C	-2.97858	11.5965	130.908	7.36e-07	2.64e-05	0.12687
YGR034W	RPL26B	YGR034W	-0.563888	7.54149	26.159	0.000538	0.00245046	0.676477
YGR035C	YGR035C	YGR035C	-0.612574	3.84939	27.3664	0.000457	0.00214798	0.654029
YGR036C	CAX4	YGR036C	0.488538	4.37588	10.1114	0.0104875	0.0265865	1.40302
YGR037C	ACB1	YGR037C	0.442195	6.42481	19.7896	0.00141149	0.0051601	1.35867
YGR039W	YGR039W	NA	-0.414612	9.4856	10.9194	0.00854236	0.0223987	0.750221
YGR041W	BUD9	YGR041W	-0.944186	2.01265	23.7751	0.000754	0.00318447	0.519723
YGR043C	NQM1	YGR043C	-0.66653	4.38871	51.521	3.98e-05	0.000347	0.63002
YGR044C	RME1	YGR044C	0.260754	5.73736	7.8479	0.0196883	0.0444774	1.19811
YGR045C	YGR045C	NA	-1.33389	3.74037	95.0693	3e-06	6.41e-05	0.396696
YGR048W	UFD1	YGR048W	0.646396	2.49258	9.93251	0.0109889	0.0275873	1.56525
YGR049W	SCM4	YGR049W	-0.750267	5.98652	33.4486	0.000217	0.0012014	0.594493
YGR050C	YGR050C	YGR050C	-1.94964	2.22691	117.445	1.19e-06	3.48e-05	0.25888
YGR054W	YGR054W	YGR054W	-1.33656	7.27551	146.156	4.5e-07	1.89e-05	0.395964
YGR055W	MUP1	YGR055W	0.795642	4.51494	25.1845	0.000616	0.00271168	1.73585
YGR056W	RSC1	YGR056W	0.504619	5.87169	11.5781	0.00727447	0.0195939	1.41875
YGR069W	YGR069W	NA	-0.685954	6.53346	58.3208	2.39e-05	0.000246	0.621594
YGR070W	ROM1	YGR070W	0.398103	6.31496	16.2136	0.00268849	0.00871911	1.31777
YGR071C	ENV11	YGR071C	0.469786	6.54026	34.5845	0.000191	0.00109725	1.3849
YGR072W	UPF3	YGR072W	-0.413824	5.3144	21.4379	0.00107803	0.00422599	0.750631
YGR073C	YGR073C	NA	0.565208	5.72731	35.3833	0.000175	0.00102942	1.4796
YGR074W	SMD1	YGR074W	-1.96146	3.26122	166.117	2.53e-07	1.32e-05	0.256768
YGR080W	TWF1	YGR080W	-0.619348	7.81849	12.7863	0.00549348	0.015488	0.650965
YGR081C	SLX9	YGR081C	0.590444	4.90608	33.9732	0.000205	0.00115062	1.50571
YGR082W	TOM20	YGR082W	-0.420332	7.08295	13.7269	0.00446469	0.0131189	0.747253
YGR083C	GCD2	YGR083C	-0.648856	4.98239	59.2361	2.24e-05	0.000233	0.637786
YGR090W	UTP22	YGR090W	0.355558	4.35168	11.9593	0.00664525	0.0181337	1.27948
YGR096W	TPC1	YGR096W	-0.51235	4.35216	16.9899	0.00231946	0.00775632	0.70108
YGR099W	TEL2	YGR099W	0.428847	7.09962	14.6968	0.00363906	0.011146	1.34616
YGR101W	PCP1	YGR101W	-1.00684	7.98457	54.636	3.13e-05	0.000297	0.497633
YGR103W	NOP7	YGR103W	0.481071	5.47702	17.293	0.00219227	0.00741753	1.39578
YGR104C	SRB5	YGR104C	-1.4724	4.28979	58.0265	2.44e-05	0.00025	0.360383
YGR109C	CLB6	YGR109C	0.294941	7.35184	9.59308	0.0120232	0.0296282	1.22683
YGR112W	SHY1	YGR112W	-1.16757	7.63758	123.913	9.39e-07	3.01e-05	0.445171
YGR115C	YGR115C	NA	-0.421152	7.58145	18.2452	0.00184427	0.00643771	0.746828
YGR120C	COG2	YGR120C	0.57136	5.45023	22.1758	0.00096	0.00386762	1.48592
YGR121C	MEP1	YGR121C	-0.479098	4.02406	8.84418	0.0147593	0.0349513	0.717426
YGR123C	PPT1	YGR123C	-1.10575	5.52135	45.2444	6.71e-05	0.000498	0.464662
YGR124W	ASN2	YGR124W	-0.473094	4.85297	13.5802	0.00460864	0.013442	0.720418
YGR127W	YGR127W	YGR127W	-0.344911	5.93755	16.3531	0.00261718	0.00855802	0.787357
YGR129W	SYF2	YGR129W	0.41092	5.22232	12.6042	0.00572473	0.0160364	1.32953
YGR130C	YGR130C	YGR130C	0.34538	4.17834	11.6712	0.00711431	0.0192628	1.27049
YGR133W	PEX4	YGR133W	-1.10638	0.578946	25.4217	0.000595	0.00263658	0.464457
YGR134W	CAF130	YGR134W	1.34449	-0.327323	19.3714	0.00151523	0.00545617	2.53941
YGR135W	PRE9	YGR135W	-0.408118	4.00094	10.8405	0.00871189	0.0227899	0.753606
YGR137W	YGR137W	NA	-0.528628	5.19843	40.7311	0.000102	0.00068	0.693214
YGR139W	YGR139W	NA	0.397374	5.63779	22.5493	0.000906	0.00368893	1.31711
YGR141W	VPS62	YGR141W	-1.72233	-2.12353	12.7855	0.0054944	0.015488	0.30306
YGR143W	SKN1	YGR143W	0.461491	8.70006	19.742	0.00142284	0.00519033	1.37696
YGR146C	ECL1	YGR146C	-1.70414	1.12806	48.6254	5.03e-05	0.000407	0.306905
YGR151C	YGR151C	NA	0.662163	4.61077	37.0696	0.000147	0.000906	1.58245
YGR153W	YGR153W	YGR153W	-1.35713	6.00042	214.051	8.03e-08	6.42e-06	0.390359
YGR154C	GTO1	YGR154C	-1.05669	2.23838	21.2426	0.00111212	0.00432184	0.480734
YGR155W	CYS4	YGR155W	0.536754	8.38815	25.7823	0.000566	0.00253754	1.4507
YGR156W	PTI1	YGR156W	-0.339237	6.03447	13.2464	0.00495784	0.0142931	0.790459
YGR159C	NSR1	YGR159C	0.674344	4.96019	33.4728	0.000217	0.0011991	1.59587
YGR161C-D	YGR161C-D	NA	-0.608861	5.42715	22.7541	0.000879	0.003595	0.655714
YGR161W-B	YGR161W-B	NA	-1.56938	7.19421	226.812	6.16e-08	5.6e-06	0.336952
YGR161W-C	YGR161W-C	YGR161W-C	-1.40265	4.57984	80.157	6.27e-06	0.000103	0.378235
YGR163W	GTR2	YGR163W	-0.949093	7.54978	44.8686	6.94e-05	0.000512	0.517958
YGR164W	YGR164W	NA	0.745295	7.14108	39.1992	0.000118	0.000765	1.67632
YGR165W	MRPS35	YGR165W	-0.670708	7.97273	30.3584	0.000312	0.00159097	0.628198
YGR166W	TRS65	YGR166W	0.261168	5.44016	9.73209	0.0115858	0.0287423	1.19845
YGR169C-A	YGR169C-A	YGR169C-A	-0.892421	8.43555	76.6477	7.6e-06	0.000117	0.538709
YGR171C	MSM1	YGR171C	0.551157	9.1137	19.9642	0.00137074	0.00504737	1.46526
YGR173W	RBG2	YGR173W	-0.721333	0.0905577	7.44471	0.022246	0.0493433	0.606537
YGR174C	CBP4	NA	-0.698675	5.64905	29.3618	0.000353	0.00175319	0.616138
YGR175C	ERG1	YGR175C	-2.04859	5.13727	305.13	1.58e-08	3.29e-06	0.24172
YGR176W	YGR176W	NA	-0.463048	5.18707	23.3335	0.000805	0.00335793	0.725452
YGR178C	PBP1	YGR178C	1.09862	8.79753	37.4039	0.000142	0.000881	2.1415
YGR179C	OKP1	YGR179C	-0.776293	9.00612	28.0391	0.000418	0.0020002	0.583865
YGR186W	TFG1	YGR186W	-0.399498	4.12273	15.5571	0.00305749	0.00967319	0.758122
YGR189C	CRH1	YGR189C	0.361226	5.31877	20	0.00136255	0.00503317	1.28452
YGR193C	PDX1	YGR193C	-0.367058	5.01972	16.069	0.00276489	0.00890246	0.775362
YGR195W	SKI6	YGR195W	-0.428922	4.11032	13.3308	0.00486657	0.0140843	0.742816
YGR196C	FYV8	YGR196C	-0.821282	2.60306	19.9363	0.00137715	0.00505932	0.565939
YGR198W	YPP1	YGR198W	-1.13655	3.62364	89.7678	3.85e-06	7.6e-05	0.454845
YGR200C	ELP2	YGR200C	0.370111	7.93393	11.2808	0.00781619	0.020791	1.29245
YGR201C	YGR201C	YGR201C	0.307283	7.14049	14.8261	0.00354353	0.010913	1.23737
YGR202C	PCT1	YGR202C	-0.744078	2.16632	16.1152	0.00274018	0.00884835	0.597049
YGR204C-A	YGR204C-A	YGR204C-A	-0.462505	4.93558	22.7708	0.000876	0.00358822	0.725725
YGR204W	ADE3	YGR204W	-0.488104	4.05286	19.9492	0.00137418	0.00505672	0.712961
YGR209C	TRX2	YGR209C	0.76326	5.01049	62.5055	1.8e-05	0.0002	1.69732
YGR210C	YGR210C	YGR210C	0.277163	6.8861	9.15777	0.0135296	0.0325553	1.21181
YGR212W	SLI1	YGR212W	-0.633182	4.81827	27.553	0.000446	0.00210923	0.644753
YGR215W	RSM27	YGR215W	0.53751	4.82202	35.0398	0.000182	0.00105742	1.45147
YGR216C	GPI1	YGR216C	-0.746323	7.94127	68.7868	1.2e-05	0.000154	0.596121
YGR217W	CCH1	YGR217W	-0.50033	3.64344	10.1138	0.0104809	0.0265865	0.706945
YGR218W	CRM1	YGR218W	0.379556	3.6476	8.4619	0.0164488	0.0382251	1.30094
YGR220C	MRPL9	YGR220C	0.431012	3.24136	10.9839	0.00840707	0.0221216	1.34818
YGR222W	PET54	YGR222W	0.692506	4.69755	13.9774	0.00423133	0.0125706	1.61609
YGR224W	AZR1	YGR224W	-2.57075	6.45497	259.787	3.31e-08	3.97e-06	0.168317
YGR227W	DIE2	YGR227W	0.981721	3.70121	69.7409	1.13e-05	0.000151	1.97482
YGR231C	PHB2	YGR231C	-1.11459	-0.401426	17.4964	0.00211168	0.00717735	0.461821
YGR240C-A	YGR240C-A	YGR240C-A	0.406673	4.0195	8.36182	0.0169296	0.039207	1.32563
YGR244C	LSC2	YGR244C	-0.307162	5.21575	11.7897	0.00691671	0.0188187	0.80823
YGR247W	CPD1	YGR247W	0.372596	5.30763	17.1576	0.00224801	0.00757182	1.29468
YGR249W	MGA1	YGR249W	-0.562447	2.91619	16.3365	0.00262557	0.00857294	0.677153
YGR251W	NOP19	YGR251W	-0.608505	4.50369	39.9288	0.00011	0.000722	0.655876
YGR253C	PUP2	YGR253C	0.653987	6.37703	14.9587	0.00344875	0.0106846	1.57351
YGR256W	GND2	YGR256W	1.92894	-3.24996	8.73525	0.0152182	0.0358737	3.80776
YGR260W	TNA1	YGR260W	0.586615	6.06065	57.6934	2.5e-05	0.000254	1.50172
YGR261C	APL6	YGR261C	-0.871208	7.36301	41.3611	9.58e-05	0.000647	0.546689
YGR268C	HUA1	YGR268C	-0.498057	4.73736	28.9264	0.000373	0.00183184	0.70806
YGR270C-A	YGR270C-A	NA	0.389511	5.80136	21.9383	0.000996297	0.00395869	1.30995
YGR270W	YTA7	YGR270W	-1.17165	6.47622	45.2663	6.7e-05	0.000498	0.443915
YGR271W	SLH1	YGR271W	-1.52388	2.27181	65.3541	1.49e-05	0.000178	0.347749
YGR273C	YGR273C	YGR273C	-0.958965	6.09605	28.3277	0.000403	0.00194209	0.514426
YGR277C	CAB4	YGR277C	-0.4083	3.31888	9.592	0.0120267	0.0296282	0.753511
YGR280C	PXR1	YGR280C	0.61692	9.66428	11.5529	0.00731866	0.0196971	1.5336
YGR281W	YOR1	YGR281W	-0.729395	4.26594	36.8269	0.000151	0.000921	0.603157
YGR283C	YGR283C	YGR283C	1.10655	7.00011	172.488	2.14e-07	1.2e-05	2.15331
YGR287C	IMA1	YGR287C	-0.589832	1.02359	9.17099	0.0134806	0.0324955	0.66442
YGR288W	MAL13	YGR288W	1.92308	-1.66758	15.0588	0.00337922	0.0105178	3.79231
YGR289C	MAL11	YGR289C	1.35117	6.97636	44.6703	7.07e-05	0.000516	2.55118
YGR290W	YGR290W	NA	-0.272579	4.63955	9.35149	0.0128323	0.0312014	0.827838
YGR293C	YGR293C	NA	-1.55296	5.42753	46.9222	5.8e-05	0.00045	0.34081
YGR296W	YRF1-3	YPL283C	-0.730557	3.5292	34.8944	0.000185	0.00106787	0.602671
YHL001W	RPL14B	YHL001W	-0.510268	1.9142	9.12052	0.0136689	0.032785	0.702092
YHL002W	HSE1	YHL002W	-1.57198	8.61158	108.362	1.7e-06	4.4e-05	0.336347
YHL003C	LAG1	YHL003C	-0.515788	7.8459	26.4299	0.000518	0.00238213	0.699411
YHL004W	MRP4	YHL004W	-0.748801	2.69055	8.12569	0.0181341	0.0414537	0.595098
YHL006W-A	YHL006W-A	NA	-1.00854	4.77484	33.6842	0.000212	0.00117766	0.497048
YHL007C	STE20	YHL007C	2.10923	2.48548	169.877	2.29e-07	1.23e-05	4.31461
YHL008C	YHL008C	YHL008C	-0.876834	8.13369	51.2318	4.07e-05	0.000351	0.544561
YHL009C	YAP3	YHL009C	-0.668656	2.79986	12.346	0.00607343	0.0168239	0.629092
YHL009W-A	YHL009W-A	NA	-0.803134	0.2796	8.07406	0.0184113	0.0420159	0.573103
YHL009W-B	YHL009W-B	NA	-0.902473	-0.0213313	13.8839	0.00431673	0.0127735	0.534969
YHL011C	PRS3	YHL011C	0.664384	5.54247	57.1545	2.6e-05	0.000262	1.58489
YHL012W	YHL012W	YHL012W	0.464063	4.32717	12.5611	0.0057812	0.0161609	1.37942
YHL014C	YLF2	YHL014C	0.57779	3.2183	15.6654	0.00299257	0.00953509	1.49256
YHL017W	YHL017W	YHL017W	-0.817747	2.63453	25.9996	0.000549	0.00248743	0.567327
YHL019C	APM2	YHL019C	-0.719851	4.61947	41.1701	9.76e-05	0.000656	0.60716
YHL019W-A	YHL019W-A	NA	0.691252	3.7981	11.5958	0.00724377	0.0195425	1.61468
YHL023C	NPR3	YHL023C	-1.15174	6.14192	69.2473	1.17e-05	0.000153	0.450081
YHL024W	RIM4	YHL024W	1.10823	9.53754	68.9152	1.19e-05	0.000154	2.15581
YHL025W	SNF6	YHL025W	-1.65687	8.24028	208.852	8.98e-08	6.86e-06	0.317126
YHL026C	YHL026C	YHL026C	3.89512	8.99524	252.458	3.78e-08	4.06e-06	14.8781
YHL027W	RIM101	YHL027W	0.315429	5.66394	9.34774	0.0128454	0.0312219	1.24438
YHL030W-A	YHL030W-A	NA	0.340093	4.74441	12.4908	0.00587485	0.0163615	1.26584
YHL031C	GOS1	YHL031C	-0.772092	7.83445	62.8404	1.76e-05	0.000197	0.585568
YHL032C	GUT1	YHL032C	0.753139	3.99799	33.1797	0.000224	0.0012295	1.68546
YHL034C	SBP1	YHL034C	0.675659	6.91772	29.5319	0.000346	0.00172439	1.59733
YHL035C	VMR1	YHL035C	0.362533	4.16226	9.24038	0.0132268	0.0319984	1.28568
YHL037C	YHL037C	NA	-0.413506	4.51967	15.5609	0.00305521	0.00967051	0.750796
YHL038C	CBP2	YHL038C	0.909873	5.47881	92.2026	3.43e-06	7.03e-05	1.87888
YHL039W	EFM1	YHL039W	0.551108	6.02675	9.74017	0.011561	0.0287125	1.46521
YHL041W	YHL041W	NA	-0.418977	4.08706	13.7278	0.00446389	0.0131189	0.747955
YHL044W	YHL044W	YHL044W	1.67639	2.80569	88.6638	4.07e-06	7.96e-05	3.19627
YHL046C	PAU13	YHL046C	-0.523404	4.69702	20.6437	0.00122514	0.00465081	0.695728
YHL048C-A	YHL048C-A	YHL048C-A	0.430093	4.60796	10.0468	0.0106654	0.0269764	1.34732
YHL048W	COS8	YHL048W	-0.397019	4.08365	12.6876	0.00561741	0.0157818	0.759426
YHR001W	OSH7	YHR001W	-0.772519	6.9881	41.0568	9.86e-05	0.000661	0.585394
YHR002W	LEU5	YHR002W	-1.10357	2.70701	42.4634	8.64e-05	0.000599	0.465364
YHR005C-A	TIM10	YHR005C-A	-0.734694	5.33445	26.8144	0.000492	0.0022755	0.600945
YHR007C	ERG11	YHR007C	-0.991003	6.51934	36.1284	0.000162	0.000971	0.503128
YHR007C-A	YHR007C-A	YHR007C-A	0.27529	6.56849	12.5189	0.00583723	0.0162837	1.21024
YHR009C	TDA3	YHR009C	0.493145	6.14463	19.7148	0.00142938	0.00520852	1.40751
YHR011W	DIA4	YHR011W	-0.712375	3.10166	13.4104	0.00478236	0.0138825	0.610315
YHR012W	VPS29	YHR012W	0.986963	9.34124	40.7113	0.000102	0.000681	1.98201
YHR013C	ARD1	YHR013C	-0.510084	2.34485	8.22436	0.0176184	0.0404676	0.702181
YHR017W	YSC83	YHR017W	-0.298374	6.40764	11.8852	0.00676226	0.0184283	0.813168
YHR018C	ARG4	YHR018C	-1.3425	4.6443	163.674	2.71e-07	1.38e-05	0.394337
YHR019C	DED81	YHR019C	-1.46193	3.33115	86.7095	4.48e-06	8.45e-05	0.363006
YHR020W	YHR020W	YHR020W	-2.74916	2.95613	292.421	1.92e-08	3.6e-06	0.148737
YHR023W	MYO1	YHR023W	0.796262	7.71516	80.5748	6.14e-06	0.000101	1.7366
YHR026W	VMA16	YHR026W	-0.926603	7.93621	23.7287	0.000759	0.0032023	0.526095
YHR028W-A	YHR028W-A	NA	-1.053	6.51017	92.4602	3.39e-06	7.01e-05	0.481966
YHR031C	RRM3	YHR031C	-2.59475	-1.77403	27.3025	0.000461	0.0021632	0.16554
YHR032C-A	YHR032C-A	NA	-2.10057	0.0306787	54.3108	3.21e-05	0.000302	0.233166
YHR032W	ERC1	YHR032W	-1.59258	0.881799	49.653	4.62e-05	0.000383	0.331579
YHR032W-A	YHR032W-A	NA	0.708215	4.86936	41.3233	9.61e-05	0.000648	1.63378
YHR033W	YHR033W	YHR033W	-0.380781	7.35238	17.7038	0.00203312	0.00694193	0.768022
YHR035W	YHR035W	YHR035W	-0.357609	6.25374	17.0365	0.00229934	0.00772152	0.780457
YHR037W	PUT2	YHR037W	0.700227	5.26462	13.1718	0.00504026	0.0144872	1.62476
YHR045W	YHR045W	YHR045W	0.628717	3.51671	21.5228	0.0010636	0.00418407	1.54619
YHR048W	YHK8	YHR048W	-0.54641	2.45335	12.0732	0.00647032	0.0177696	0.684722
YHR049C-A	YHR049C-A	NA	0.731371	2.77459	21.5341	0.00106171	0.00417907	1.66022
YHR049W	FSH1	YHR049W	-0.366291	6.11569	10.1501	0.0103827	0.0263905	0.775774
YHR052W	CIC1	YHR052W	1.07573	5.59207	53.3138	3.46e-05	0.000317	2.10779
YHR053C	CUP1-1	YHR053C	0.732018	5.2837	48.4629	5.1e-05	0.00041	1.66096
YHR054C	YHR054C	YHR054C	-0.980481	6.91038	51.3793	4.02e-05	0.000349	0.506811
YHR056C	RSC30	YHR056C	-0.664086	-0.230831	7.95336	0.0190797	0.0432624	0.631088
YHR057C	CPR2	YHR057C	-0.613122	3.25797	17.621	0.00206406	0.00702974	0.65378
YHR058C	MED6	YHR058C	-0.765088	8.70135	32.6433	0.000238	0.00128638	0.588417
YHR060W	VMA22	YHR060W	-0.652345	5.20131	31.5056	0.000272	0.00142806	0.636245
YHR061C	GIC1	YHR061C	-0.551859	6.15471	35.4619	0.000174	0.00102342	0.68214
YHR063C	PAN5	YHR063C	-0.866896	4.89892	49.1331	4.82e-05	0.000394	0.548325
YHR064C	SSZ1	YHR064C	0.331354	7.40928	7.6913	0.0206366	0.0463083	1.25819
YHR066W	SSF1	YHR066W	0.585259	3.44889	13.2223	0.00498428	0.0143509	1.50031
YHR068W	DYS1	YHR068W	1.19627	-2.26124	7.71312	0.0205011	0.0460658	2.29146
YHR069C	RRP4	YHR069C	-2.13409	4.86541	213.162	8.18e-08	6.47e-06	0.227811
YHR070W	TRM5	YHR070W	-1.40827	4.87525	101.179	2.29e-06	5.4e-05	0.376763
YHR071C-A	YHR071C-A	NA	0.427458	4.001	12.4596	0.00591698	0.0164584	1.34486
YHR072W	ERG7	YHR072W	0.37471	5.46247	13.361	0.00483442	0.0140094	1.29658
YHR072W-A	NOP10	YHR072W-A	-1.26792	4.36992	176.117	1.94e-07	1.12e-05	0.415257
YHR073C-B	YHR073C-B	NA	-0.262891	4.954	8.39384	0.0167739	0.0389	0.833416
YHR074W	QNS1	YHR074W	1.30863	8.14036	59.4947	2.2e-05	0.000231	2.47706
YHR078W	YHR078W	YHR078W	-0.506154	6.78572	23.0575	0.000839	0.00346739	0.704097
YHR079C	IRE1	YHR079C	0.42567	6.02366	20.2486	0.00130737	0.00488304	1.3432
YHR080C	YHR080C	YHR080C	-2.11321	4.48426	308.809	1.5e-08	3.25e-06	0.231131
YHR082C	KSP1	YHR082C	0.539845	8.02875	16.3809	0.00260325	0.00852493	1.45382
YHR083W	SAM35	YHR083W	-0.46897	4.9259	16.0195	0.00279165	0.00897572	0.72248
YHR084W	STE12	YHR084W	0.831011	5.94091	17.7675	0.00200972	0.00688301	1.77893
YHR087W	RTC3	YHR087W	-1.04645	7.53693	116.698	1.22e-06	3.53e-05	0.48416
YHR089C	GAR1	YHR089C	0.535368	4.18529	26.1966	0.000535	0.0024441	1.44931
YHR097C	YHR097C	YHR097C	0.726126	5.44437	74.8038	8.43e-06	0.000126	1.65419
YHR101C	BIG1	YHR101C	0.585407	3.88627	18.4495	0.00177858	0.00625714	1.50046
YHR102W	KIC1	YHR102W	-2.0929	4.35521	375.489	6.06e-09	1.89e-06	0.23441
YHR103W	SBE22	YHR103W	0.673746	4.33347	16.3895	0.00259895	0.00851497	1.59521
YHR104W	GRE3	YHR104W	0.335291	7.01311	11.668	0.00711979	0.0192699	1.26163
YHR106W	TRR2	YHR106W	-0.91056	7.04413	84.8281	4.92e-06	8.98e-05	0.531979
YHR107C	CDC12	YHR107C	-3.2722	5.66528	698.134	3.37e-10	4.5e-07	0.103507
YHR108W	GGA2	YHR108W	-0.532256	5.86229	43.7882	7.65e-05	0.000549	0.691473
YHR109W	CTM1	YHR109W	1.28462	10.2923	30.2178	0.000318	0.00161246	2.43619
YHR112C	YHR112C	YHR112C	-1.52806	4.35088	189.605	1.39e-07	9.1e-06	0.346743
YHR117W	TOM71	YHR117W	0.506496	8.48216	18.0882	0.00189675	0.00657311	1.4206
YHR118C	ORC6	YHR118C	-1.02659	8.24876	67.2565	1.32e-05	0.000164	0.490871
YHR120W	MSH1	YHR120W	0.239183	5.53057	7.96129	0.0190349	0.0431892	1.18032
YHR122W	YHR122W	YHR122W	0.909123	7.08809	18.9566	0.00162741	0.00581664	1.8779
YHR124W	NDT80	YHR124W	-0.988406	8.01998	64.4783	1.58e-05	0.000186	0.504034
YHR129C	ARP1	YHR129C	0.602456	4.75582	16.7493	0.00242684	0.0080452	1.5183
YHR130C	YHR130C	NA	0.689035	8.99608	8.64261	0.0156222	0.0366119	1.61221
YHR131C	YHR131C	YHR131C	-0.819698	5.15798	50.6226	4.27e-05	0.000364	0.566561
YHR132W-A	IGO2	YHR132W-A	0.880871	0.0785513	11.5812	0.00726904	0.0195871	1.84149
YHR133C	NSG1	YHR133C	-1.14482	6.03402	64.8067	1.54e-05	0.000183	0.452247
YHR134W	WSS1	YHR134W	-0.381527	5.31123	13.4474	0.00474384	0.0137885	0.767624
YHR138C	YHR138C	YHR138C	-0.292519	5.98432	10.1216	0.0104599	0.0265467	0.816475
YHR142W	CHS7	YHR142W	1.42297	3.88891	97.4688	2.7e-06	5.9e-05	2.68138
YHR143W	DSE2	YHR143W	-0.427762	7.33225	23.6116	0.000773	0.003248	0.743414
YHR144C	DCD1	YHR144C	0.750114	6.58344	84.26	5.06e-06	9.1e-05	1.68193
YHR145C	YHR145C	NA	0.560799	3.80084	26.9463	0.000483	0.00224165	1.47509
YHR149C	SKG6	YHR149C	-1.08302	6.17285	27.0955	0.000474	0.00220967	0.472038
YHR150W	PEX28	YHR150W	1.86854	2.66724	80.0831	6.3e-06	0.000103	3.65164
YHR151C	MTC6	YHR151C	0.940953	7.83149	103.612	2.06e-06	4.99e-05	1.9198
YHR152W	SPO12	YHR152W	-0.808255	9.31846	43.005	8.21e-05	0.000579	0.571072
YHR153C	SPO16	YHR153C	0.543903	3.02643	7.46133	0.0221327	0.0491084	1.45791
YHR155W	YSP1	YHR155W	-1.28845	6.20642	165.057	2.61e-07	1.35e-05	0.409392
YHR156C	LIN1	YHR156C	1.56135	3.6504	56.4723	2.73e-05	0.00027	2.9513
YHR158C	KEL1	YHR158C	-0.749646	4.50561	10.9573	0.00846249	0.0222326	0.59475
YHR159W	TDA11	YHR159W	0.398736	5.50188	14.2803	0.00396865	0.0119265	1.31835
YHR161C	YAP1801	YHR161C	-1.23696	0.187259	20.6718	0.00121954	0.00463218	0.424266
YHR164C	DNA2	YHR164C	-0.692954	6.11595	64.0129	1.63e-05	0.000189	0.618586
YHR168W	MTG2	YHR168W	0.570843	4.76942	12.8092	0.00546515	0.0154185	1.48539
YHR171W	ATG7	YHR171W	-0.46	2.02624	8.53201	0.0161219	0.0375823	0.726986
YHR173C	YHR173C	YHR173C	-0.823396	6.00781	94.4695	3.09e-06	6.51e-05	0.56511
YHR174W	ENO2	YHR174W	0.507854	6.254	31.2826	0.000279	0.00145826	1.42193
YHR177W	YHR177W	YHR177W	0.637701	6.20743	50.118	4.45e-05	0.000374	1.55585
YHR180C-B	YHR180C-B	NA	-0.647247	3.00814	24.1022	0.000719	0.00306365	0.638498
YHR180W	YHR180W	NA	0.62643	3.33091	8.962	0.0142819	0.0340642	1.54374
YHR180W-A	YHR180W-A	NA	-1.31419	7.8153	134.512	6.52e-07	2.4e-05	0.402151
YHR182C-A	YHR182C-A	NA	-0.679235	4.05324	24.7756	0.000652	0.00285122	0.624496
YHR182W	YHR182W	YHR182W	0.367214	5.02119	10.2666	0.0100751	0.0257114	1.28986
YHR189W	PTH1	YHR189W	0.241224	5.91939	10.1917	0.0102716	0.0261279	1.182
YHR194W	MDM31	YHR194W	0.505201	5.49383	30.5593	0.000305	0.00156317	1.41932
YHR195W	NVJ1	YHR195W	-0.680463	6.96211	27.4353	0.000453	0.00213296	0.623965
YHR199C-A	NBL1	YHR199C-A	0.339096	7.63347	8.70939	0.0153296	0.0360606	1.26496
YHR200W	RPN10	YHR200W	-2.22384	-2.34973	11.2163	0.00794017	0.0210745	0.214072
YHR201C	PPX1	YHR201C	-1.37318	8.56165	91.277	3.59e-06	7.26e-05	0.386039
YHR203C	RPS4B	YJR145C	-0.95594	-1.16991	10.9153	0.00855123	0.0224132	0.515506
YHR205W	SCH9	YHR205W	-0.706049	6.13868	62.7571	1.77e-05	0.000198	0.612996
YHR206W	SKN7	YHR206W	-3.24394	9.07967	314.997	1.36e-08	3.25e-06	0.105555
YHR214C-B	YHR214C-B	NA	1.73928	-0.231197	31.4984	0.000272	0.00142818	3.3387
YHR214C-E	YHR214C-E	YHR214C-E	-2.0633	-3.0268	11.0052	0.00836291	0.0220227	0.239268
YHR214W	YHR214W	YAR066W	-3.70641	9.83489	252.359	3.78e-08	4.06e-06	0.0766053
YHR214W-A	YHR214W-A	NA	-2.37583	-1.43572	42.2025	8.85e-05	0.00061	0.192666
YHR216W	IMD2	YHR216W	-1.24817	1.51565	18.2107	0.00185563	0.00646393	0.420982
YHR217C	YHR217C	NA	-0.908167	5.15026	14.7583	0.00359326	0.011046	0.532862
YIL001W	YIL001W	YIL001W	-1.05045	7.03858	106.428	1.84e-06	4.62e-05	0.482816
YIL003W	CFD1	YIL003W	-0.379626	5.25766	17.121	0.00226337	0.00761974	0.768637
YIL004C	BET1	YIL004C	-0.54809	3.11469	17.3947	0.0021515	0.00730878	0.683925
YIL006W	YIA6	YIL006W	0.553703	7.23954	20.7548	0.00120316	0.00459077	1.46785
YIL007C	NAS2	YIL007C	-0.639924	7.19734	21.3521	0.00109284	0.00426914	0.641747
YIL009C-A	EST3	YIL009C-A	0.437717	8.30419	8.23881	0.0175444	0.0403567	1.35446
YIL009W	FAA3	YIL009W	0.783358	6.08623	51.2801	4.06e-05	0.000351	1.72113
YIL010W	DOT5	YIL010W	-0.915948	6.90138	25.6907	0.000573	0.00255637	0.529995
YIL011W	TIR3	YIL011W	0.485471	3.62509	8.67182	0.0154934	0.0363695	1.40004
YIL013C	PDR11	YIL013C	-0.840723	3.62295	44.083	7.45e-05	0.000537	0.558364
YIL014W	MNT3	YIL014W	-0.864121	1.82723	26.2486	0.000531	0.00243175	0.549381
YIL018W	RPL2B	YFR031C-A	-1.10727	6.65171	167.691	2.43e-07	1.28e-05	0.464171
YIL019W	FAF1	YIL019W	-0.876013	6.11109	35.0415	0.000182	0.00105742	0.544871
YIL020C	HIS6	YIL020C	-0.545848	6.16741	26.2673	0.00053	0.00242719	0.684989
YIL021W	RPB3	YIL021W	1.8766	1.96754	30.3911	0.000311	0.00158584	3.67208
YIL023C	YKE4	YIL023C	-0.658015	5.35436	49.3747	4.73e-05	0.000389	0.633749
YIL024C	YIL024C	YIL024C	-1.11211	4.68106	104.351	2e-06	4.95e-05	0.462618
YIL025C	YIL025C	NA	-0.878701	4.45786	24.7299	0.000657	0.00286429	0.543857
YIL031W	ULP2	YIL031W	-0.40962	3.73053	12.3394	0.00608259	0.0168354	0.752822
YIL032C	YIL032C	NA	4.97881	-3.9028	11.064	0.0114982	0.0285882	31.5335
YIL035C	CKA1	YIL035C	-0.922907	6.99974	126.693	8.51e-07	2.89e-05	0.527445
YIL037C	PRM2	YIL037C	-0.493923	1.62324	8.23613	0.0175581	0.0403567	0.710091
YIL041W	GVP36	YIL041W	-0.299123	5.75296	10.8167	0.00876378	0.0228811	0.812747
YIL043C	CBR1	YIL043C	0.878017	3.48805	50.3714	4.36e-05	0.000369	1.83785
YIL044C	AGE2	YIL044C	-1.0998	3.14775	33.8886	0.000207	0.00115768	0.466582
YIL045W	PIG2	YIL045W	-1.42853	6.97161	279.232	2.38e-08	3.6e-06	0.37151
YIL046W	MET30	YIL046W	-1.40999	2.20851	61.0276	1.98e-05	0.000215	0.376315
YIL046W-A	YIL046W-A	YIL046W-A	-0.841408	1.19227	17.2372	0.00221503	0.00747949	0.558099
YIL047C	SYG1	YIL047C	0.84459	3.90383	49.3634	4.73e-05	0.000389	1.79575
YIL049W	DFG10	YIL049W	0.704148	0.398234	8.02707	0.018668	0.0425203	1.62918
YIL050W	PCL7	YIL050W	-0.988861	-0.702957	12.5268	0.00582664	0.0162676	0.503875
YIL051C	MMF1	YIL051C	-2.92437	2.1284	91.0894	3.62e-06	7.28e-05	0.131728
YIL052C	RPL34B	YIL052C	-1.39047	5.78671	148.212	4.23e-07	1.81e-05	0.381441
YIL054W	YIL054W	YIL054W	-0.422482	6.27305	22.3882	0.000929	0.0037608	0.74614
YIL055C	YIL055C	YIL055C	1.40015	4.71871	74.1991	8.72e-06	0.000128	2.6393
YIL057C	RGI2	YIL057C	0.977882	0.914657	10.2685	0.0100701	0.0257114	1.96957
YIL061C	SNP1	YIL061C	0.373447	5.99892	19.8356	0.00140061	0.00512918	1.29544
YIL064W	SEE1	YIL064W	-0.620502	3.71045	25.5882	0.000582	0.00258452	0.650445
YIL065C	FIS1	YIL065C	1.87979	0.962061	53.2476	3.48e-05	0.000317	3.68022
YIL066W-A	YIL066W-A	NA	-1.8358	3.48899	84.3612	5.04e-06	9.1e-05	0.280137
YIL067C	YIL067C	YIL067C	-0.384584	7.22669	16.8373	0.00238689	0.00792875	0.766
YIL069C	RPS24B	YER074W	1.01322	4.34948	34.4343	0.000195	0.00111178	2.01842
YIL074C	SER33	YIL074C	-0.911145	3.70349	56.6411	2.7e-05	0.000268	0.531763
YIL076W	SEC28	YIL076W	-0.562139	5.00762	10.3609	0.0098342	0.025206	0.677297
YIL077C	YIL077C	YIL077C	0.775138	4.50103	38.5354	0.000126	0.000803	1.71135
YIL082W	YIL082W	NA	0.544858	6.99748	33.6059	0.000213	0.00118612	1.45888
YIL084C	SDS3	YIL084C	-0.263583	4.66829	8.55005	0.0160391	0.0374152	0.833017
YIL088C	AVT7	YIL088C	-1.59339	0.871092	72.2233	9.78e-06	0.000136	0.331392
YIL089W	YIL089W	YIL089W	0.617353	7.73579	38.2392	0.00013	0.000822	1.53406
YIL090W	ICE2	YIL090W	0.455172	4.59787	19.6091	0.00145517	0.0052796	1.37095
YIL093C	RSM25	YIL093C	0.616174	2.76126	17.9601	0.00194092	0.00668826	1.5328
YIL094C	LYS12	YIL094C	0.947615	3.03637	19.6111	0.00145467	0.0052796	1.92868
YIL096C	YIL096C	YIL096C	1.49248	7.90472	51.6245	3.95e-05	0.000345	2.81373
YIL103W	DPH1	YIL103W	0.655083	8.2347	22.578	0.000902	0.00367722	1.57471
YIL104C	SHQ1	YIL104C	-0.507475	6.27893	38.2571	0.00013	0.000822	0.703452
YIL105C	SLM1	YIL105C	-0.470909	9.13012	18.7359	0.00169119	0.00599044	0.72151
YIL107C	PFK26	YIL107C	0.225311	6.99502	7.65179	0.0208846	0.0468023	1.16903
YIL109C	SEC24	YIL109C	-0.347389	6.02215	8.69855	0.0153767	0.0361459	0.786005
YIL111W	COX5B	NA	0.379918	6.64558	9.29405	0.0130344	0.0315899	1.30127
YIL112W	HOS4	YIL112W	-0.660773	5.02795	42.6264	8.51e-05	0.000595	0.632539
YIL113W	SDP1	YIL113W	-0.630585	5.36575	49.971	4.5e-05	0.000377	0.645915
YIL115W-A	YIL115W-A	NA	-0.353913	5.60452	13.6882	0.00450218	0.013206	0.782459
YIL117C	PRM5	YIL117C	0.721529	6.34967	84.8935	4.9e-06	8.98e-05	1.64893
YIL122W	POG1	YIL122W	0.383375	4.3352	14.3168	0.00393838	0.0118628	1.30439
YIL123W	SIM1	YIL123W	0.238277	5.97273	7.57297	0.0213904	0.047729	1.17958
YIL125W	KGD1	YIL125W	-0.726161	3.33164	11.1295	0.00811073	0.0214679	0.604511
YIL126W	STH1	YIL126W	-0.452565	4.32094	14.1665	0.00406499	0.0121678	0.730743
YIL128W	MET18	YIL128W	-0.579397	2.91847	15.7373	0.00295038	0.00941851	0.669243
YIL131C	FKH1	YIL131C	0.396999	3.52516	8.04982	0.0185431	0.0422882	1.31677
YIL136W	OM45	YIL136W	0.621509	6.09081	52.7194	3.62e-05	0.000324	1.53848
YIL140W	AXL2	YIL140W	-0.62386	5.24181	18.3793	0.00180081	0.00632211	0.648932
YIL143C	SSL2	YIL143C	0.48873	7.81341	17.5303	0.00209856	0.00714359	1.40321
YIL147C	SLN1	YIL147C	-0.779481	6.66373	47.6595	5.45e-05	0.000431	0.582576
YIL150C	MCM10	YIL150C	0.800366	3.45554	21.8274	0.00101374	0.00402089	1.74154
YIL151C	YIL151C	YIL151C	-2.45511	0.084312	53.6018	3.39e-05	0.000314	0.182364
YIL152W	YIL152W	YIL152W	-1.98021	-1.97568	12.8608	0.00540213	0.015292	0.253453
YIL153W	RRD1	YIL153W	0.801753	7.82732	42.2742	8.79e-05	0.000609	1.74322
YIL155C	GUT2	YIL155C	1.25364	3.36033	37.6267	0.000139	0.000866	2.38442
YIL156W	UBP7	YIL156W	-1.30137	2.58192	35.8379	0.000167	0.000994	0.405742
YIL156W-A	YIL156W-A	NA	0.416843	6.62264	17.5201	0.0021025	0.00714979	1.335
YIL156W-B	YIL156W-B	YIL156W-B	0.825755	4.77274	46.6806	5.93e-05	0.000456	1.77246
YIL159W	BNR1	YIL159W	0.539451	4.65753	29.0965	0.000365	0.00179809	1.45342
YIL160C	POT1	YIL160C	0.311097	6.86063	14.3353	0.00392314	0.0118328	1.24065
YIL161W	YIL161W	YIL161W	0.409227	4.39767	13.6785	0.00451157	0.0132204	1.32797
YIL163C	YIL163C	YIL163C	0.329164	7.03131	15.8585	0.00288091	0.00922742	1.25629
YIL164C	NIT1	YIL164C	0.664324	4.40911	25.3728	0.000599	0.00265122	1.58483
YIL165C	YIL165C	YIL165C	0.74894	5.83916	46.0083	6.28e-05	0.000474	1.68056
YIL166C	YIL166C	YIL166C	0.3645	6.65355	15.6812	0.00298323	0.00951436	1.28744
YIL167W	SDL1	NA	-1.07188	5.28242	94.0826	3.14e-06	6.61e-05	0.475698
YIL168W	YIL168W	NA	-1.16578	2.86484	59.5253	2.2e-05	0.000231	0.445725
YIR001C	SGN1	YIR001C	0.568365	3.6728	14.2189	0.00402025	0.0120661	1.48284
YIR002C	MPH1	YIR002C	1.13195	3.83339	45.9642	6.3e-05	0.000475	2.19155
YIR003W	AIM21	YIR003W	0.481818	5.82628	21.3215	0.0010982	0.00427847	1.3965
YIR004W	DJP1	YIR004W	0.551235	5.83734	26.1439	0.000539	0.00245065	1.46534
YIR005W	IST3	YIR005W	0.555895	2.97889	9.44211	0.0125213	0.0305112	1.47008
YIR007W	YIR007W	YIR007W	-1.06194	10.2739	49.5575	4.66e-05	0.000385	0.478989
YIR008C	PRI1	YIR008C	-0.518835	4.97915	12.8438	0.00542275	0.0153393	0.697935
YIR010W	DSN1	YIR010W	-0.711517	3.14665	22.8641	0.000864	0.00354866	0.610678
YIR013C	GAT4	YIR013C	-2.32628	5.59861	269.63	2.79e-08	3.61e-06	0.199398
YIR017W-A	YIR017W-A	NA	-0.847338	0.0178518	12.3923	0.00600906	0.01668	0.555809
YIR018W	YAP5	YIR018W	-1.2806	4.50701	143.927	4.82e-07	1.99e-05	0.411624
YIR019C	MUC1	YIR019C	-1.34855	2.11065	82.2394	5.62e-06	9.68e-05	0.392687
YIR021W	MRS1	YIR021W	0.358511	4.3087	9.82909	0.0112921	0.0281933	1.2821
YIR022W	SEC11	YIR022W	-0.495824	6.35134	30.0991	0.000322	0.00163366	0.709157
YIR026C	YVH1	YIR026C	-0.443025	6.81936	16.7816	0.00241212	0.00800297	0.735591
YIR027C	DAL1	YIR027C	1.36106	-0.942808	15.3967	0.00315682	0.009964	2.56874
YIR029W	DAL2	YIR029W	0.977015	6.8689	97.1567	2.73e-06	5.95e-05	1.96839
YIR030C	DCG1	YIR030C	1.70553	4.52253	141.108	5.26e-07	2.11e-05	3.26149
YIR031C	DAL7	YIR031C	0.651785	5.41235	47.2629	5.64e-05	0.000441	1.57111
YIR035C	YIR035C	YIR035C	-0.501065	3.33014	16.002	0.00280119	0.00899782	0.706585
YIR036C	IRC24	YIR036C	1.06165	5.2099	126.128	8.68e-07	2.9e-05	2.08732
YIR036W-A	YIR036W-A	NA	-0.768243	7.53897	33.3345	0.00022	0.00121402	0.587132
YIR037W	HYR1	YIR037W	0.339131	3.93748	7.55585	0.0215022	0.0479149	1.26499
YIR038C	GTT1	YIR038C	0.468476	7.51225	19.6469	0.00144589	0.00526012	1.38365
YIR039C	YPS6	YIR039C	0.360953	6.04541	8.55496	0.0160166	0.0373758	1.28427
YIR042C	YIR042C	YIR042C	-0.662	4.91887	45.5934	6.51e-05	0.000486	0.632002
YIR043C	YIR043C	NA	0.692106	5.49044	13.6144	0.00457464	0.0133719	1.61564
YJL001W	PRE3	YJL001W	0.360538	4.1851	8.76193	0.0151042	0.0356484	1.2839
YJL002C	OST1	YJL002C	-0.769826	3.49388	26.8922	0.000487	0.00225494	0.586488
YJL004C	SYS1	YJL004C	-0.724479	-0.624307	8.17549	0.0178715	0.040965	0.605216
YJL008C	CCT8	YJL008C	-2.13094	0.387928	72.3228	9.72e-06	0.000136	0.228309
YJL019W	MPS3	YJL019W	0.415334	4.04784	17.3218	0.00218064	0.00738188	1.33361
YJL026W	RNR2	YJL026W	0.534906	5.98216	34.6688	0.00019	0.00108898	1.44885
YJL027C	YJL027C	YJL027C	-1.29753	3.78422	71.5676	1.02e-05	0.00014	0.406822
YJL030W	MAD2	YJL030W	0.330225	4.69945	10.6002	0.0092533	0.0239361	1.25721
YJL031C	BET4	YJL031C	-0.75307	3.54265	32.1515	0.000252	0.00134227	0.593339
YJL035C	TAD2	YJL035C	0.621711	7.67657	43.3929	7.93e-05	0.000563	1.5387
YJL036W	SNX4	YJL036W	-1.32821	7.54999	136.939	6.02e-07	2.32e-05	0.398263
YJL037W	IRC18	YJL037W	0.425382	3.62408	9.20711	0.0133477	0.0322348	1.34293
YJL038C	LOH1	YJL038C	-0.602146	1.96513	13.7134	0.00447779	0.0131459	0.658773
YJL041W	NSP1	NA	0.317179	4.71719	7.53435	0.0216437	0.0481823	1.24589
YJL043W	YJL043W	YJL043W	0.450543	5.36605	11.7543	0.0069751	0.0189546	1.36655
YJL044C	GYP6	YJL044C	-0.294984	5.03007	8.94714	0.014341	0.0341698	0.815081
YJL046W	AIM22	YJL046W	-0.548595	5.81621	42.3478	8.73e-05	0.000605	0.683686
YJL047C	RTT101	YJL047C	-0.713804	3.68082	22.923	0.000856	0.00352337	0.609711
YJL047C-A	YJL047C-A	YJL047C-A	1.04368	2.49607	17.0486	0.00229415	0.00771179	2.06148
YJL048C	UBX6	YJL048C	0.568659	3.60524	15.1452	0.00332064	0.0103842	1.48314
YJL050W	MTR4	YJL050W	0.719636	3.46403	33.9566	0.000205	0.00115179	1.64677
YJL051W	IRC8	YJL051W	0.599766	6.97971	35.1271	0.00018	0.00105015	1.51547
YJL056C	ZAP1	YJL056C	0.277712	7.3665	8.18808	0.0178059	0.0408285	1.21227
YJL057C	IKS1	YJL057C	1.21398	0.159626	17.8524	0.00197904	0.0067987	2.31977
YJL058C	BIT61	YJL058C	0.606927	6.37919	52.206	3.77e-05	0.000334	1.52301
YJL059W	YHC3	YJL059W	-0.625436	4.92417	47.3046	5.62e-05	0.00044	0.648224
YJL062W-A	COA3	YJL062W-A	-0.68414	6.36437	64.4876	1.58e-05	0.000186	0.622377
YJL064W	YJL064W	NA	0.656101	7.25909	19.8265	0.00140275	0.00513094	1.57582
YJL065C	DLS1	YJL065C	0.883729	7.4213	41.9247	9.08e-05	0.000623	1.84514
YJL066C	MPM1	YJL066C	0.771027	1.83235	21.7844	0.0010206	0.00404468	1.70648
YJL069C	UTP18	YJL069C	0.550583	7.5207	38.0478	0.000133	0.000836	1.46468
YJL070C	YJL070C	YJL070C	-0.547994	1.81571	9.88004	0.0111415	0.0279077	0.68397
YJL071W	ARG2	YJL071W	0.467295	5.36406	27.9978	0.000421	0.00200953	1.38251
YJL073W	JEM1	YJL073W	-1.00715	6.55386	72.1527	9.82e-06	0.000137	0.497527
YJL074C	SMC3	YJL074C	0.60158	7.62745	16.8869	0.00236471	0.00787028	1.51738
YJL077C	ICS3	YJL077C	0.576618	7.12735	35.6271	0.000171	0.00100979	1.49135
YJL077W-A	YJL077W-A	YJL077W-A	-0.419951	6.14646	15.2518	0.00324997	0.0102196	0.74745
YJL077W-B	YJL077W-B	YJL077W-B	0.632412	10.6678	15.5784	0.00304459	0.00964598	1.55015
YJL087C	TRL1	YJL087C	0.412833	6.57924	22.7002	0.000886	0.0036202	1.3313
YJL091C	GWT1	YJL091C	-0.508574	6.06794	20.6896	0.001216	0.00462396	0.702917
YJL093C	TOK1	YJL093C	0.407055	5.22581	19.9892	0.00136502	0.00503403	1.32598
YJL096W	MRPL49	YJL096W	0.701906	4.31472	29.6876	0.000339	0.00169839	1.62665
YJL099W	CHS6	YJL099W	-0.84309	5.56711	60.7997	2.01e-05	0.000216	0.557448
YJL100W	LSB6	YJL100W	0.43676	6.12606	25.7232	0.000571	0.00254993	1.35356
YJL101C	GSH1	YJL101C	-1.12224	6.81938	107.809	1.73e-06	4.47e-05	0.459381
YJL102W	MEF2	YJL102W	1.46201	2.63992	49.3164	4.75e-05	0.00039	2.75491
YJL105W	SET4	YJL105W	-0.427432	5.92064	15.1813	0.0032965	0.0103225	0.743584
YJL106W	IME2	YJL106W	0.324387	4.67091	9.82266	0.0113113	0.028207	1.25213
YJL107C	YJL107C	YJL107C	0.272747	5.28486	10.9933	0.00838747	0.0220787	1.20811
YJL109C	UTP10	YJL109C	0.945138	5.35751	86.323	4.56e-06	8.55e-05	1.92537
YJL112W	MDV1	YJL112W	0.477612	6.29928	32.2602	0.000249	0.00133084	1.39244
YJL113W	YJL113W	NA	0.80806	4.93735	16.3213	0.00263324	0.00858133	1.75086
YJL114W	YJL114W	NA	0.602809	4.37644	38.3951	0.000128	0.000813	1.51867
YJL116C	NCA3	YJL116C	-0.407742	6.71884	14.4356	0.00384171	0.0116341	0.753802
YJL119C	YJL119C	NA	0.542828	6.76173	28.5536	0.000391	0.00189468	1.45683
YJL127C-B	YJL127C-B	YJL127C-B	1.02413	3.4972	43.5567	7.81e-05	0.000558	2.03373
YJL129C	TRK1	YJL129C	-0.354244	4.03319	12.3362	0.0060871	0.016841	0.78228
YJL130C	URA2	YJL130C	0.580915	8.10651	16.468	0.00256019	0.0084126	1.4958
YJL131C	AIM23	YJL131C	-0.849194	6.15128	85.8471	4.67e-06	8.68e-05	0.555095
YJL135W	YJL135W	NA	0.655063	3.06033	11.0454	0.00828036	0.0218224	1.57468
YJL139C	YUR1	YJL139C	-0.316311	4.94633	11.1512	0.00806765	0.0213707	0.803121
YJL141C	YAK1	YJL141C	0.568413	2.28381	10.2619	0.0100872	0.0257173	1.48289
YJL142C	IRC9	NA	0.578542	5.18011	37.3471	0.000143	0.000884	1.49334
YJL144W	YJL144W	YJL144W	-0.859279	3.49008	34.0986	0.000202	0.00114132	0.551228
YJL145W	SFH5	YJL145W	0.507615	5.35417	23.4251	0.000794	0.00332255	1.4217
YJL147C	YJL147C	YJL147C	0.542943	7.05655	24.3821	0.00069	0.00297828	1.45694
YJL148W	RPA34	YJL148W	-0.513509	9.96056	12.5881	0.00574572	0.0160751	0.700517
YJL150W	YJL150W	NA	1.40748	3.29241	92.6455	3.36e-06	6.97e-05	2.65273
YJL153C	INO1	YJL153C	0.500164	6.34034	38.5921	0.000126	0.0008	1.41437
YJL154C	VPS35	YJL154C	0.424958	3.45355	10.4349	0.00964982	0.0248091	1.34253
YJL156C	SSY5	YJL156C	-0.608532	6.45138	18.0929	0.00189516	0.006571	0.655864
YJL159W	HSP150	YJL159W	0.610521	9.09241	12.6764	0.00563166	0.0158141	1.52681
YJL161W	FMP33	YJL161W	-1.0335	5.10149	102.477	2.17e-06	5.16e-05	0.488525
YJL165C	HAL5	YJL165C	0.296833	6.89453	8.92999	0.0144097	0.0342925	1.22844
YJL166W	QCR8	YJL166W	0.727205	6.84808	65.5868	1.47e-05	0.000177	1.65543
YJL167W	ERG20	YJL167W	0.598419	6.18207	44.0388	7.48e-05	0.000538	1.51406
YJL168C	SET2	YJL168C	-2.08149	1.82304	77.0012	7.45e-06	0.000116	0.236271
YJL169W	YJL169W	NA	0.31816	7.10859	9.02853	0.0140206	0.0335567	1.24674
YJL171C	YJL171C	YJL171C	-1.00945	7.08752	61.6912	1.9e-05	0.000209	0.496734
YJL174W	KRE9	YJL174W	0.279066	6.67708	12.3719	0.00603724	0.0167444	1.21341
YJL176C	SWI3	YJL176C	0.549298	4.57424	34.3975	0.000195	0.00111235	1.46337
YJL177W	RPL17B	YJL177W	-0.305355	5.32325	12.5421	0.00580628	0.0162243	0.809243
YJL184W	GON7	YJL184W	0.250411	5.23652	8.614	0.0157496	0.036868	1.18955
YJL185C	YJL185C	YJL185C	1.30182	1.02722	22.0846	0.000974	0.0038971	2.4654
YJL186W	MNN5	YJL186W	-0.961802	4.60909	80.9729	6.01e-06	0.0001	0.513415
YJL187C	SWE1	YJL187C	1.35759	8.56198	42.7454	8.41e-05	0.00059	2.56257
YJL188C	BUD19	NA	0.347133	3.96934	9.79601	0.0113913	0.0283659	1.27203
YJL189W	RPL39	YJL189W	-0.735566	4.9343	25.5515	0.000585	0.00259605	0.600582
YJL193W	YJL193W	YJL193W	-1.36322	3.36977	123.856	9.41e-07	3.01e-05	0.388714
YJL200C	ACO2	YJL200C	-0.892227	4.50234	80.4923	6.16e-06	0.000102	0.538782
YJL201W	ECM25	YJL201W	0.527582	5.82922	44.9522	6.89e-05	0.000509	1.44151
YJL203W	PRP21	YJL203W	0.366012	5.77878	16.6096	0.00249196	0.00822457	1.28879
YJL206C	YJL206C	YJL206C	-0.463533	4.33996	20.7281	0.00120839	0.00460283	0.725208
YJL209W	CBP1	YJL209W	0.788876	4.66655	72.7689	9.47e-06	0.000133	1.72773
YJL213W	YJL213W	YJL213W	0.438752	4.60916	17.1041	0.0022705	0.00763611	1.35543
YJL214W	HXT8	YJL214W	0.354493	4.59116	13.3481	0.00484817	0.0140432	1.27854
YJL215C	YJL215C	NA	0.478788	6.52705	16.899	0.00235935	0.0078583	1.39357
YJL216C	IMA5	YJL216C	1.24135	3.27799	46.1934	6.18e-05	0.000467	2.36419
YJR005C-A	YJR005C-A	YJR005C-A	0.22558	5.79394	8.1454	0.0180296	0.0412711	1.16925
YJR007W	SUI2	YJR007W	-0.856073	3.74383	35.234	0.000178	0.00103984	0.552454
YJR008W	YJR008W	YJR008W	-1.41924	-0.912185	29.7744	0.000336	0.00168736	0.37391
YJR010C-A	SPC1	YJR010C-A	-0.475954	3.82567	13.8891	0.00431187	0.0127647	0.718991
YJR011C	YJR011C	YJR011C	-1.45767	-0.326066	17.6877	0.0020391	0.00695881	0.364081
YJR014W	TMA22	YJR014W	-1.09332	7.98858	92.3288	3.41e-06	7.03e-05	0.468683
YJR016C	ILV3	YJR016C	-0.588609	4.57623	35.7689	0.000168	0.000998	0.664984
YJR020W	YJR020W	NA	0.880737	8.87871	39.7021	0.000112	0.000733	1.84132
YJR021C	REC107	YJR021C	-1.01966	4.44202	110.912	1.53e-06	4.1e-05	0.493233
YJR032W	CPR7	YJR032W	0.731735	5.02457	31.4799	0.000273	0.0014302	1.66064
YJR036C	HUL4	YJR036C	0.315863	4.59006	7.63168	0.0210122	0.0470413	1.24476
YJR038C	YJR038C	NA	0.487672	2.18965	7.96021	0.019041	0.0431892	1.40218
YJR039W	YJR039W	YJR039W	-0.581417	7.3517	29.1104	0.000365	0.00179626	0.668307
YJR042W	NUP85	YJR042W	1.31092	7.32608	125.504	8.87e-07	2.92e-05	2.481
YJR047C	ANB1	YJR047C	0.395053	5.12419	13.9825	0.00422674	0.0125681	1.31499
YJR048W	CYC1	YJR048W	-0.380136	3.96705	9.70538	0.0116683	0.0288937	0.768365
YJR049C	UTR1	YJR049C	0.858198	2.72389	35.2999	0.000177	0.00103574	1.81277
YJR050W	ISY1	YJR050W	0.366352	9.05491	7.82587	0.0198184	0.0446819	1.28909
YJR054W	YJR054W	YJR054W	-0.714643	3.38555	36.9359	0.000149	0.000914	0.609356
YJR059W	PTK2	YJR059W	-1.06787	0.657925	22.9348	0.000855	0.00351923	0.477023
YJR060W	CBF1	YJR060W	0.298568	6.43541	12.8275	0.00544274	0.0153617	1.22992
YJR068W	RFC2	YJR068W	3.99029	7.32728	522.463	1.3e-09	9.74e-07	15.8927
YJR069C	HAM1	YJR069C	-0.368521	3.81548	9.18101	0.0134436	0.0324179	0.774576
YJR072C	NPA3	YJR072C	2.07079	6.71629	140.992	5.28e-07	2.11e-05	4.20117
YJR073C	OPI3	YJR073C	0.324997	4.7023	12.8941	0.00536187	0.0151908	1.25266
YJR076C	CDC11	YJR076C	-1.3581	10.0678	41.7091	9.27e-05	0.000631	0.390095
YJR077C	MIR1	YJR077C	-0.287881	4.9853	7.76778	0.0201666	0.0453749	0.819105
YJR080C	AIM24	YJR080C	1.08114	6.05445	152.341	3.74e-07	1.69e-05	2.11571
YJR082C	EAF6	YJR082C	0.553357	6.60742	29.374	0.000353	0.00175182	1.4675
YJR083C	ACF4	YJR083C	-1.28795	2.66573	56.4462	2.74e-05	0.00027	0.409531
YJR084W	YJR084W	YJR084W	0.647174	3.7039	33.8667	0.000207	0.0011586	1.5661
YJR092W	BUD4	YJR092W	0.462529	7.31443	11.2995	0.00778068	0.0207331	1.37796
YJR094W-A	RPL43B	YJR094W-A	1.84687	4.04916	86.435	4.54e-06	8.52e-05	3.5972
YJR095W	SFC1	YJR095W	0.688527	6.1574	55.5755	2.92e-05	0.000285	1.61164
YJR096W	YJR096W	YJR096W	0.596363	4.21008	32.1022	0.000254	0.00134701	1.5119
YJR098C	YJR098C	YJR098C	-0.997071	3.46672	47.3576	5.59e-05	0.000439	0.501016
YJR099W	YUH1	YJR099W	-0.81121	5.60391	56.7984	2.67e-05	0.000266	0.569904
YJR102C	VPS25	YJR102C	-0.905226	3.60872	54.8437	3.08e-05	0.000295	0.533949
YJR103W	URA8	YJR103W	-1.02415	3.8757	85.334	4.8e-06	8.86e-05	0.4917
YJR105W	ADO1	YJR105W	-2.99367	7.75793	160.922	2.92e-07	1.45e-05	0.12555
YJR106W	ECM27	YJR106W	-1.38576	6.31273	160.181	2.98e-07	1.46e-05	0.382687
YJR108W	ABM1	YJR108W	-0.88209	5.86468	34.0195	0.000204	0.00114853	0.542581
YJR109C	CPA2	YJR109C	0.488907	5.3853	30.2451	0.000317	0.00160951	1.40338
YJR114W	YJR114W	NA	0.762376	5.34718	56.794	2.67e-05	0.000266	1.69628
YJR116W	TDA4	YJR116W	0.831153	5.40219	46.8592	5.84e-05	0.000451	1.77911
YJR117W	STE24	YJR117W	0.856996	5.85188	88.6298	4.07e-06	7.96e-05	1.81126
YJR119C	JHD2	YJR119C	-0.281971	6.36989	13.1291	0.00508815	0.0145937	0.822467
YJR121W	ATP2	YJR121W	-0.644011	3.63453	10.7429	0.00892695	0.0232439	0.639931
YJR123W	RPS5	YJR123W	-0.392792	4.61204	13.5871	0.00460176	0.0134278	0.761654
YJR126C	VPS70	YJR126C	-1.59689	6.27271	251.999	3.81e-08	4.06e-06	0.330588
YJR129C	YJR129C	YJR129C	-1.04863	3.40398	64.0714	1.62e-05	0.000189	0.483429
YJR131W	MNS1	YJR131W	-1.15156	1.08616	36.3188	0.000159	0.000961	0.450138
YJR133W	XPT1	YJR133W	-0.547136	7.0703	11.8525	0.00681469	0.0185637	0.684377
YJR134C	SGM1	YJR134C	0.438191	5.28136	16.9844	0.00232188	0.00775632	1.3549
YJR139C	HOM6	YJR139C	-1.69146	8.92358	67.7047	1.28e-05	0.000161	0.309614
YJR142W	YJR142W	YJR142W	-1.52091	0.457509	42.5319	8.58e-05	0.000597	0.348466
YJR144W	MGM101	YJR144W	-0.293016	5.31077	12.3823	0.00602285	0.0167114	0.816194
YJR145C	RPS4A	YJR145C	1.36235	3.33404	53.4631	3.42e-05	0.000316	2.57104
YJR149W	YJR149W	YJR149W	-0.481691	3.20918	9.2043	0.013358	0.0322462	0.716138
YJR154W	YJR154W	YJR154W	-0.606686	6.24498	42.4651	8.64e-05	0.000599	0.656703
YJR155W	AAD10	YJR155W	-1.15547	9.54101	91.105	3.61e-06	7.28e-05	0.448919
YJR156C	THI11	YJR156C	0.291985	4.33276	8.8697	0.0146543	0.0347883	1.22432
YJR157W	YJR157W	NA	0.551123	5.29137	22.4338	0.000923	0.00373904	1.46523
YJR160C	MPH3	YJR160C	-0.721683	1.67385	13.0583	0.00516878	0.0147745	0.60639
YJR161C	COS5	YJR161C	-0.488532	3.42292	9.47388	0.0124144	0.0303329	0.71275
YKL002W	DID4	YKL002W	-1.43152	6.25832	145.091	4.65e-07	1.94e-05	0.370741
YKL003C	MRP17	YKL003C	0.347924	5.41807	7.82219	0.0198403	0.0447005	1.27273
YKL004W	AUR1	YKL004W	-0.295923	7.06352	12.0564	0.00649567	0.0178319	0.814551
YKL005C	BYE1	YKL005C	-0.502085	4.7611	9.57187	0.0120917	0.0297448	0.706085
YKL006C-A	SFT1	YKL006C-A	0.422808	5.85643	26.0295	0.000547	0.00247889	1.34053
YKL007W	CAP1	YKL007W	0.726067	4.71369	45.6016	6.51e-05	0.000486	1.65412
YKL009W	MRT4	YKL009W	0.905719	5.87948	41.4663	9.48e-05	0.000641	1.87348
YKL010C	UFD4	YKL010C	-0.769429	4.46142	38.9214	0.000122	0.000783	0.58665
YKL011C	CCE1	YKL011C	0.258308	5.38689	9.40829	0.0126363	0.030758	1.19607
YKL012W	PRP40	YKL012W	-0.429942	3.73673	15.6549	0.00299878	0.00954584	0.742292
YKL013C	ARC19	YKL013C	1.12153	3.41148	25.0773	0.000625	0.00274763	2.17578
YKL018C-A	YKL018C-A	YKL018C-A	-0.771783	5.71705	29.8124	0.000334	0.00168255	0.585693
YKL018W	SWD2	YKL018W	0.307748	7.38736	10.2797	0.0100411	0.0256659	1.23777
YKL019W	RAM2	YKL019W	0.651513	7.41035	39.2736	0.000117	0.000761	1.57082
YKL023C-A	YKL023C-A	YKL023C-A	-1.41352	3.4214	41.5118	9.44e-05	0.000639	0.375395
YKL023W	YKL023W	YKL023W	-1.13368	10.0046	27.8641	0.000428	0.00203761	0.455752
YKL025C	PAN3	YKL025C	0.502856	4.60879	14.4876	0.00380022	0.0115397	1.41702
YKL027W	YKL027W	YKL027W	0.621279	7.00099	53.6465	3.37e-05	0.000313	1.53824
YKL028W	TFA1	YKL028W	0.802771	7.44391	78.2603	6.95e-06	0.00011	1.74445
YKL031W	YKL031W	NA	-0.573007	6.63914	49.7666	4.58e-05	0.000381	0.672214
YKL032C	IXR1	YKL032C	0.631914	4.65183	24.2924	0.000699	0.00300367	1.54962
YKL033W-A	YKL033W-A	YKL033W-A	-1.0869	-0.10188	15.0822	0.00336321	0.0104826	0.470773
YKL034W	TUL1	YKL034W	-1.46012	5.11878	223.526	6.59e-08	5.7e-06	0.363463
YKL037W	AIM26	YKL037W	-0.683982	5.51747	65.4803	1.48e-05	0.000177	0.622445
YKL039W	PTM1	YKL039W	-1.01933	6.29103	75.5289	8.09e-06	0.000122	0.493346
YKL042W	SPC42	YKL042W	0.307229	4.00467	8.7775	0.0150382	0.0355241	1.23733
YKL044W	YKL044W	YKL044W	0.580107	4.20743	14.1255	0.00410038	0.0122519	1.49496
YKL046C	DCW1	YKL046C	0.919298	6.45273	62.2067	1.83e-05	0.000203	1.8912
YKL047W	YKL047W	YKL047W	0.557976	6.4381	46.4882	6.02e-05	0.000461	1.4722
YKL048C	ELM1	YKL048C	0.813316	3.29552	38.2689	0.00013	0.000821	1.75725
YKL050C	YKL050C	YKL050C	-1.23712	6.57856	34.572	0.000192	0.00109782	0.424219
YKL051W	SFK1	YKL051W	-1.00888	4.94813	12.7435	0.00554673	0.0156158	0.496933
YKL053C-A	MDM35	YKL053C-A	-1.40491	3.46695	49.3174	4.75e-05	0.00039	0.377641
YKL056C	TMA19	YKL056C	-0.699104	3.50854	9.57699	0.0120751	0.0297149	0.615955
YKL058W	TOA2	YKL058W	-0.663212	5.03754	46.6122	5.96e-05	0.000459	0.631471
YKL060C	FBA1	YKL060C	0.623084	4.64755	13.2779	0.00492357	0.0142126	1.54016
YKL061W	BLI1	YKL061W	-0.448825	3.48286	9.44563	0.0125094	0.0304938	0.732639
YKL065C	YET1	YKL065C	0.92909	3.79893	32.8545	0.000233	0.00126719	1.90407
YKL065W-A	YKL065W-A	YKL065W-A	0.515878	5.62212	23.7793	0.000754	0.00318447	1.42986
YKL067W	YNK1	YKL067W	-1.95401	2.8085	169.021	2.34e-07	1.25e-05	0.258098
YKL068W-A	YKL068W-A	YKL068W-A	0.43871	5.71969	29.7179	0.000338	0.00169329	1.35539
YKL070W	YKL070W	YKL070W	0.772382	1.28729	8.687	0.015427	0.0362389	1.70809
YKL073W	LHS1	YKL073W	-0.897856	0.323038	10.2478	0.0101239	0.025801	0.536684
YKL074C	MUD2	YKL074C	-0.988417	1.42253	24.0739	0.000722	0.00307289	0.504031
YKL075C	YKL075C	YKL075C	-1.56767	5.48249	166.429	2.51e-07	1.32e-05	0.337352
YKL076C	PSY1	NA	-2.00358	-0.620047	33.7214	0.000211	0.00117371	0.24938
YKL077W	YKL077W	YKL077W	1.29116	-0.605321	15.7817	0.0029247	0.00934824	2.44725
YKL078W	DHR2	YKL078W	-0.964796	-0.179781	10.227	0.0101785	0.0259204	0.512351
YKL081W	TEF4	YKL081W	0.634546	6.21689	31.2891	0.000279	0.00145826	1.55245
YKL084W	HOT13	YKL084W	-1.00861	3.59972	13.1046	0.00511587	0.0146482	0.497023
YKL086W	SRX1	YKL086W	-0.873085	4.25487	43.4526	7.88e-05	0.000562	0.545978
YKL088W	CAB3	YKL088W	0.582559	8.54878	14.7922	0.00356831	0.0109843	1.4975
YKL089W	MIF2	YKL089W	-1.24244	9.08483	50.6771	4.26e-05	0.000363	0.422659
YKL091C	YKL091C	YKL091C	-0.53463	3.06861	14.6622	0.00366514	0.0112054	0.690336
YKL093W	MBR1	YKL093W	0.429032	3.64359	10.5093	0.00946879	0.024409	1.34633
YKL095W	YJU2	YKL095W	-0.35246	5.8271	18.4057	0.00179241	0.00629922	0.783248
YKL096C-B	YKL096C-B	YKL096C-B	-0.469874	5.31919	19.5714	0.00146449	0.00531056	0.722027
YKL096W	CWP1	YKL096W	0.696175	6.4654	52.3817	3.72e-05	0.000332	1.6202
YKL100C	YKL100C	YKL100C	0.327058	5.02887	12.5926	0.00573987	0.0160721	1.25445
YKL102C	YKL102C	NA	-0.52885	4.42531	29.8891	0.000331	0.0016702	0.693107
YKL106C-A	YKL106C-A	YKL106C-A	-1.64307	2.79188	69.1508	1.18e-05	0.000153	0.320175
YKL107W	YKL107W	YKL107W	0.536506	3.73099	23.6161	0.000772	0.00324787	1.45046
YKL108W	SLD2	YKL108W	0.281621	7.2379	9.7651	0.0114849	0.0285655	1.21556
YKL110C	KTI12	YKL110C	0.469402	6.89226	28.2617	0.000406	0.00195588	1.38454
YKL111C	YKL111C	NA	0.328431	5.45454	12.0902	0.00644461	0.0177062	1.25565
YKL118W	YKL118W	NA	0.418195	5.16509	17.3921	0.00215252	0.00730878	1.33625
YKL120W	OAC1	YKL120W	0.404028	5.23157	15.1959	0.00328675	0.0103111	1.3232
YKL122C	SRP21	YKL122C	-2.53502	2.86059	183.308	1.62e-07	1e-05	0.172537
YKL125W	RRN3	YKL125W	-0.260424	5.8702	10.8233	0.00874919	0.0228608	0.834842
YKL126W	YPK1	YKL126W	0.565173	5.3055	40.5758	0.000103	0.000687	1.47957
YKL129C	MYO3	YKL129C	1.05545	2.45165	34.0552	0.000203	0.00114579	2.07837
YKL130C	SHE2	YKL130C	0.564723	4.69537	10.9541	0.00846935	0.022242	1.4791
YKL131W	YKL131W	NA	0.734285	4.61001	62.7609	1.76e-05	0.000198	1.66357
YKL134C	2019-10-01	YKL134C	-0.434035	4.97753	22.1681	0.000961	0.00386992	0.740188
YKL135C	APL2	YKL135C	0.646261	6.43548	28.6514	0.000387	0.00188196	1.56511
YKL137W	CMC1	YKL137W	1.48643	1.67242	24.9397	0.000637	0.0027908	2.80195
YKL139W	CTK1	YKL139W	0.297513	8.25862	10.0007	0.0107943	0.0272308	1.22902
YKL140W	TGL1	YKL140W	0.720029	3.06693	22.9356	0.000855	0.00351923	1.64721
YKL142W	MRP8	YKL142W	-0.949031	1.4741	18.2836	0.00183169	0.00640043	0.51798
YKL145W	RPT1	YKL145W	0.331658	5.95024	8.76134	0.0151067	0.0356484	1.25846
YKL147C	YKL147C	NA	-0.498691	4.63572	20.721	0.00120979	0.00460557	0.707748
YKL149C	DBR1	YKL149C	-0.489674	4.58303	26.7606	0.000495	0.00229045	0.712186
YKL150W	MCR1	YKL150W	-2.38407	7.92538	196.098	1.2e-07	8.2e-06	0.191569
YKL151C	YKL151C	YKL151C	-2.13083	5.01509	275.2	2.54e-08	3.61e-06	0.228327
YKL152C	GPM1	YKL152C	-1.0805	-0.249831	8.91797	0.0144581	0.0343955	0.472864
YKL153W	YKL153W	NA	-1.26797	5.26935	230.178	5.76e-08	5.44e-06	0.415245
YKL154W	SRP102	YKL154W	-0.433457	4.88459	20.7699	0.00120021	0.00458727	0.740485
YKL156W	RPS27A	YKL156W	-0.322254	3.64145	8.5798	0.0159036	0.0371535	0.799819
YKL159C	RCN1	YKL159C	1.29038	-0.384464	14.9523	0.0034533	0.0106846	2.44592
YKL161C	KDX1	YKL161C	-0.493582	5.03461	30.5287	0.000306	0.00156662	0.710259
YKL162C-A	YKL162C-A	NA	0.240801	7.21791	8.21489	0.0176671	0.0405656	1.18165
YKL164C	PIR1	YKL164C	-0.346111	4.98276	12.0322	0.0065326	0.0178968	0.786702
YKL165C	MCD4	YKL165C	0.326303	4.96787	11.4201	0.00755658	0.0202483	1.2538
YKL165C-A	YKL165C-A	NA	-0.882324	7.8276	7.82469	0.0198254	0.0446819	0.542493
YKL166C	TPK3	YKL166C	-0.803658	6.39888	24.3637	0.000692	0.00298046	0.572895
YKL167C	MRP49	YKL167C	-1.49568	7.61621	123.306	9.59e-07	3.03e-05	0.354614
YKL168C	KKQ8	YKL168C	1.11585	6.62334	52.9636	3.56e-05	0.000321	2.16722
YKL169C	YKL169C	NA	1.14045	0.520134	18.2216	0.00185205	0.00645482	2.20451
YKL171W	NNK1	YKL171W	-0.592007	4.35041	31.6495	0.000268	0.00140835	0.663419
YKL176C	LST4	YKL176C	0.563692	9.49141	8.50707	0.0162373	0.037812	1.47805
YKL177W	YKL177W	NA	-1.45792	5.03076	119.976	1.08e-06	3.25e-05	0.364017
YKL182W	FAS1	YKL182W	0.457461	4.75164	20.43	0.00126881	0.00477614	1.37312
YKL184W	SPE1	YKL184W	-0.898667	3.24418	45.5356	6.55e-05	0.000488	0.536382
YKL187C	YKL187C	YKL187C	2.0733	3.4968	191.497	1.33e-07	8.86e-06	4.20849
YKL188C	PXA2	YKL188C	-1.52176	2.06077	59.4283	2.21e-05	0.000232	0.34826
YKL189W	HYM1	YKL189W	0.353707	6.53165	9.3752	0.01275	0.0310125	1.27784
YKL190W	CNB1	YKL190W	-0.954252	3.62397	67.4714	1.3e-05	0.000163	0.516109
YKL191W	DPH2	YKL191W	0.292449	4.67113	8.49057	0.0163141	0.0379647	1.22472
YKL192C	ACP1	YKL192C	-2.16538	3.82817	162.99	2.76e-07	1.38e-05	0.222924
YKL193C	SDS22	YKL193C	-2.49863	10.1057	341.624	9.38e-09	2.52e-06	0.176944
YKL195W	MIA40	YKL195W	-1.14448	8.32339	120.072	1.08e-06	3.25e-05	0.452353
YKL198C	PTK1	YKL198C	0.601528	7.27303	48.3371	5.15e-05	0.000414	1.51732
YKL201C	MNN4	YKL201C	-0.241044	5.55906	8.15281	0.0179905	0.0411956	0.846133
YKL202W	YKL202W	NA	-0.665827	0.248649	9.47325	0.0124165	0.0303329	0.630327
YKL203C	TOR2	YKL203C	-0.45863	3.51963	16.3099	0.00263903	0.00859187	0.727677
YKL206C	ADD66	YKL206C	-0.446818	6.0113	15.1612	0.00330986	0.0103595	0.733659
YKL207W	AIM27	YKL207W	0.395196	4.1365	7.52596	0.0216992	0.048258	1.31512
YKL212W	SAC1	YKL212W	0.792866	5.97883	75.9398	7.9e-06	0.00012	1.73251
YKL214C	YRA2	YKL214C	-0.747013	6.95961	85.9057	4.66e-06	8.68e-05	0.595836
YKL217W	JEN1	YKL217W	-0.829469	4.24097	59.5166	2.2e-05	0.000231	0.562736
YKL218C	SRY1	YKL218C	-0.560348	5.37165	30.7873	0.000297	0.00153084	0.678138
YKL219W	COS9	YKL219W	-0.660871	5.03257	36.2568	0.00016	0.000963	0.632496
YKL220C	FRE2	YKL220C	-1.18535	7.44898	64.985	1.53e-05	0.000182	0.439717
YKL222C	YKL222C	YKL222C	-0.698449	1.77436	13.118	0.00510069	0.0146172	0.616234
YKR001C	VPS1	YKR001C	-0.462677	7.95138	14.4699	0.00381429	0.011572	0.725639
YKR002W	PAP1	YKR002W	-1.17965	4.70559	98.663	2.56e-06	5.73e-05	0.44146
YKR008W	RSC4	YKR008W	1.40476	6.31875	76.1659	7.8e-06	0.000119	2.64773
YKR009C	FOX2	YKR009C	-0.807127	3.22675	36.7303	0.000152	0.000927	0.571519
YKR013W	PRY2	YKR013W	-0.510273	4.20357	27.7091	0.000437	0.002072	0.70209
YKR015C	YKR015C	YKR015C	0.346128	6.04653	20.1135	0.00133701	0.00496889	1.27114
YKR017C	YKR017C	YKR017C	0.687863	5.86345	67.7135	1.28e-05	0.000161	1.6109
YKR018C	YKR018C	YKR018C	0.963022	6.59963	111.135	1.52e-06	4.08e-05	1.94939
YKR020W	VPS51	YKR020W	-0.84727	5.18199	10.6743	0.00908207	0.023568	0.555835
YKR023W	YKR023W	YKR023W	1.78219	3.90335	66.3139	1.4e-05	0.000171	3.43948
YKR028W	SAP190	YKR028W	-0.649927	6.31205	27.1284	0.000472	0.00220154	0.637312
YKR029C	SET3	YKR029C	0.583524	6.89878	18.2952	0.00182791	0.00639326	1.49851
YKR030W	GMH1	YKR030W	-1.86652	7.58813	425.9	3.38e-09	1.34e-06	0.274234
YKR031C	SPO14	YKR031C	-1.02873	4.50956	104.201	2.01e-06	4.96e-05	0.490141
YKR036C	CAF4	YKR036C	0.393324	7.76074	14.2785	0.00397018	0.0119265	1.31342
YKR039W	GAP1	YKR039W	-1.39579	0.46803	30.7605	0.000297	0.00153256	0.380037
YKR041W	YKR041W	YKR041W	-1.37723	3.64545	46.4754	6.03e-05	0.000461	0.384957
YKR042W	UTH1	YKR042W	0.531783	5.44704	41.7628	9.22e-05	0.000629	1.44572
YKR043C	SHB17	YKR043C	0.524217	7.44425	14.3653	0.00389854	0.0117744	1.43815
YKR046C	PET10	YKR046C	-0.694064	5.01622	57.1469	2.6e-05	0.000262	0.61811
YKR049C	FMP46	YKR049C	0.36835	6.85915	10.2655	0.010078	0.0257114	1.29088
YKR050W	TRK2	YKR050W	-0.774699	4.964	60.9073	2e-05	0.000216	0.584511
YKR051W	YKR051W	YKR051W	-1.17715	4.1892	99.5496	2.46e-06	5.62e-05	0.442223
YKR052C	MRS4	YKR052C	0.377543	6.19222	15.3676	0.00317529	0.0100129	1.29913
YKR053C	YSR3	YKR053C	0.55808	7.34499	16.9832	0.0023224	0.00775632	1.47231
YKR057W	RPS21A	YKR057W	-0.436037	6.68335	29.7859	0.000335	0.00168659	0.739162
YKR058W	GLG1	YKR058W	0.687602	4.98335	50.6859	4.25e-05	0.000363	1.6106
YKR061W	KTR2	YKR061W	0.8334	5.28477	82.3371	5.59e-06	9.66e-05	1.78188
YKR062W	TFA2	YKR062W	0.831627	2.05828	22.7705	0.000876	0.00358822	1.77969
YKR063C	LAS1	YKR063C	-0.837611	4.49884	60.533	2.05e-05	0.000218	0.559569
YKR064W	OAF3	YKR064W	-0.469479	5.7157	16.8371	0.002387	0.00792875	0.722225
YKR068C	BET3	YKR068C	1.4668	8.53871	70.9657	1.05e-05	0.000144	2.76408
YKR075C	YKR075C	YKR075C	-1.19407	7.41578	71.8795	9.98e-06	0.000138	0.437067
YKR081C	RPF2	YKR081C	0.601931	3.83071	23.4443	0.000792	0.00331718	1.51775
YKR082W	NUP133	YKR082W	0.436454	7.89434	23.5718	0.000777	0.00326309	1.35327
YKR084C	HBS1	YKR084C	1.52395	8.81941	99.3955	2.48e-06	5.63e-05	2.87577
YKR085C	MRPL20	YKR085C	-1.99894	2.91988	39.7314	0.000112	0.000732	0.250184
YKR086W	PRP16	YKR086W	-2.10462	6.25868	208.817	8.98e-08	6.86e-06	0.232512
YKR088C	TVP38	YKR088C	-2.24434	-0.183892	29.7504	0.000337	0.00169025	0.21105
YKR092C	SRP40	YKR092C	0.498002	3.41032	17.9724	0.00193664	0.00667693	1.41226
YKR093W	PTR2	YKR093W	-0.503248	5.69504	35.8987	0.000166	0.000989	0.705517
YKR095W	MLP1	YKR095W	0.353408	4.61145	11.0422	0.00828682	0.0218308	1.27757
YKR098C	UBP11	YKR098C	0.337737	5.56974	9.92284	0.0110169	0.0276367	1.26377
YKR099W	BAS1	YKR099W	-0.673656	5.9416	66.758	1.36e-05	0.000168	0.626916
YKR100C	SKG1	YKR100C	-0.540358	6.33959	31.6788	0.000267	0.00140459	0.6876
YKR101W	SIR1	YKR101W	1.03224	4.85888	59.2695	2.24e-05	0.000233	2.0452
YKR103W	NFT1	YKR103W	-0.9024	3.17218	20.9461	0.00116641	0.00449128	0.534996
YKR104W	YKR104W	YKR104W	-2.0994	8.6855	373.941	6.17e-09	1.89e-06	0.233356
YLL002W	RTT109	YLL002W	-0.625052	1.95357	8.06728	0.018448	0.0420855	0.648397
YLL004W	ORC3	YLL004W	0.450384	5.29912	11.7754	0.00694022	0.0188674	1.3664
YLL006W	MMM1	YLL006W	0.441376	7.13565	13.987	0.00422269	0.0125639	1.3579
YLL007C	YLL007C	YLL007C	-0.245507	6.70966	8.8612	0.0146891	0.0348342	0.843519
YLL009C	COX17	YLL009C	0.554527	0.884746	9.29994	0.0130135	0.0315506	1.46869
YLL010C	PSR1	YLL010C	-1.31403	3.09074	25.8232	0.000563	0.00252701	0.402195
YLL011W	SOF1	YLL011W	-0.443405	7.46083	20.4112	0.00127274	0.00478289	0.735397
YLL013C	PUF3	YLL013C	0.510759	4.62381	23.8807	0.000742	0.0031433	1.4248
YLL014W	EMC6	YLL014W	0.711333	3.68092	22.4781	0.000916	0.00372039	1.63732
YLL015W	BPT1	YLL015W	0.40839	6.85978	19.7713	0.00141583	0.00517213	1.3272
YLL018C	DPS1	YLL018C	-0.277154	6.52254	8.20226	0.0177323	0.0406876	0.825217
YLL018C-A	COX19	YLL018C-A	-1.13676	6.56371	159.936	3e-07	1.46e-05	0.454779
YLL020C	YLL020C	NA	0.617187	4.1567	7.52728	0.0216904	0.0482544	1.53388
YLL021W	SPA2	YLL021W	1.3198	6.99079	81.1653	5.95e-06	9.99e-05	2.49632
YLL023C	POM33	YLL023C	-1.63517	7.28228	184.442	1.58e-07	9.82e-06	0.321933
YLL024C	SSA2	YLL024C	-1.04968	3.0751	68.7998	1.2e-05	0.000154	0.483076
YLL026W	HSP104	YLL026W	-0.488233	6.06233	11.4341	0.00753094	0.0201956	0.712897
YLL027W	ISA1	YLL027W	-0.582711	3.41557	11.6729	0.00711152	0.0192628	0.667708
YLL028W	TPO1	YLL028W	-0.315274	4.25319	9.31202	0.0129708	0.0314811	0.803698
YLL033W	IRC19	YLL033W	-0.633611	2.41057	13.3908	0.00480295	0.0139242	0.644561
YLL040C	VPS13	YLL040C	-0.386253	6.90651	11.0753	0.00821951	0.021701	0.765114
YLL042C	ATG10	YLL042C	-2.21538	1.25069	45.6738	6.47e-05	0.000485	0.21533
YLL047W	YLL047W	NA	0.788899	5.83057	79.5091	6.5e-06	0.000105	1.72776
YLL048C	YBT1	YLL048C	-0.560074	4.96019	34.7659	0.000188	0.00108033	0.678268
YLL054C	YLL054C	YLL054C	0.668343	5.22544	59.3442	2.23e-05	0.000232	1.58925
YLL055W	YCT1	YLL055W	-0.625754	5.08462	40.6401	0.000103	0.000684	0.648081
YLL056C	YLL056C	YLL056C	0.301077	6.83059	9.55179	0.012157	0.0298507	1.23206
YLL067C	YLL067C	NA	-0.468308	10.5931	9.8259	0.0113017	0.0281933	0.722812
YLR001C	YLR001C	YLR001C	-0.857439	-1.40865	7.79204	0.0200203	0.0450758	0.551932
YLR002C	NOC3	YLR002C	0.702985	2.75838	17.2179	0.00222298	0.00749881	1.62787
YLR003C	CMS1	YLR003C	0.409256	4.38211	12.7034	0.00559735	0.0157386	1.328
YLR004C	THI73	YLR004C	0.989966	5.62809	44.5204	7.16e-05	0.000521	1.98614
YLR008C	PAM18	YLR008C	-0.459599	4.21538	8.6089	0.0157725	0.0369086	0.727188
YLR011W	LOT6	YLR011W	-1.27953	8.92092	14.6534	0.00367177	0.0112096	0.41193
YLR013W	GAT3	YLR013W	-1.26894	3.70889	41.2429	9.69e-05	0.000652	0.414964
YLR017W	MEU1	YLR017W	0.365771	6.36656	18.0066	0.00192473	0.00665295	1.28857
YLR021W	IRC25	YLR021W	0.942777	5.08375	35.0237	0.000182	0.00105794	1.92222
YLR029C	RPL15A	YLR029C	-0.805766	7.01652	38.0369	0.000133	0.000836	0.572058
YLR031W	YLR031W	YLR031W	-1.24833	10.6448	34.9595	0.000184	0.00106213	0.420934
YLR034C	SMF3	YLR034C	-0.504658	6.24707	38.7701	0.000123	0.00079	0.704828
YLR035C	MLH2	YLR035C	-1.02467	6.26961	100.906	2.32e-06	5.41e-05	0.491524
YLR036C	YLR036C	YLR036C	1.32566	9.75382	106.23	1.85e-06	4.64e-05	2.50648
YLR040C	YLR040C	YLR040C	1.56979	4.98389	154.698	3.49e-07	1.61e-05	2.96861
YLR041W	YLR041W	NA	-0.4975	5.51999	22.6961	0.000886	0.00362026	0.708333
YLR042C	YLR042C	YLR042C	-0.402366	5.78444	11.6659	0.00712346	0.019272	0.756617
YLR043C	TRX1	YLR043C	-0.709948	1.91499	9.97272	0.0108737	0.0273593	0.611342
YLR045C	STU2	YLR045C	0.349475	6.2314	20.7427	0.00120553	0.00459455	1.2741
YLR053C	YLR053C	YLR053C	-0.490491	4.07159	24.2544	0.000703	0.00301643	0.711783
YLR055C	SPT8	YLR055C	-0.916738	3.073	36.3003	0.000159	0.000962	0.529705
YLR059C	REX2	YLR059C	-0.959368	5.51568	82.9937	5.4e-06	9.49e-05	0.514282
YLR060W	FRS1	YLR060W	-0.659919	5.86045	45.2376	6.72e-05	0.000498	0.632914
YLR063W	YLR063W	YLR063W	-0.560501	6.15968	37.7008	0.000137	0.000861	0.678067
YLR064W	PER33	YLR064W	-0.727797	5.72004	68.2278	1.24e-05	0.000158	0.603825
YLR066W	SPC3	YLR066W	-0.573456	4.40967	28.216	0.000409	0.00196464	0.672005
YLR068W	FYV7	YLR068W	-1.23063	4.08071	85.269	4.81e-06	8.86e-05	0.426132
YLR069C	MEF1	YLR069C	-0.756407	3.38439	32.9734	0.000229359	0.00125569	0.591969
YLR071C	RGR1	YLR071C	-0.533976	7.12695	33.9902	0.000204	0.0011494	0.690649
YLR072W	YLR072W	YLR072W	-0.60189	5.71656	50.6912	4.25e-05	0.000363	0.65889
YLR073C	RFU1	YLR073C	-1.19773	4.69673	135.256	6.36e-07	2.38e-05	0.43596
YLR078C	BOS1	YLR078C	0.477083	5.72129	18.2928	0.00182868	0.00639326	1.39193
YLR080W	EMP46	YLR080W	0.366989	4.37633	9.77334	0.0114598	0.0285139	1.28966
YLR081W	GAL2	YLR081W	-0.545502	5.17917	32.697	0.000237	0.00128322	0.685153
YLR083C	EMP70	YLR083C	-0.874806	2.89808	32.6777	0.000237	0.00128322	0.545327
YLR084C	RAX2	YLR084C	0.691695	6.91262	64.2664	1.6e-05	0.000187	1.61518
YLR085C	ARP6	YLR085C	-2.19201	-0.403851	61.5536	1.91e-05	0.00021	0.218847
YLR086W	SMC4	YLR086W	-2.65362	6.09822	650.622	4.68e-10	4.5e-07	0.158921
YLR087C	CSF1	YLR087C	0.577104	5.73857	34.7649	0.000188	0.00108033	1.49185
YLR088W	GAA1	YLR088W	0.365097	8.93976	8.45008	0.0165047	0.0383418	1.28797
YLR089C	ALT1	YLR089C	-0.503728	4.51264	16.2629	0.00266302	0.00865741	0.705282
YLR090W	XDJ1	YLR090W	-0.511334	3.6693	19.1116	0.00158433	0.00568078	0.701573
YLR094C	GIS3	YLR094C	0.783046	4.90237	24.2972	0.000699	0.00300349	1.72076
YLR095C	IOC2	YLR095C	0.385486	3.94999	12.9308	0.00531798	0.0150983	1.3063
YLR097C	HRT3	YLR097C	-1.32819	3.56568	103.92	2.04e-06	4.96e-05	0.398267
YLR099C	ICT1	YLR099C	0.40376	5.6436	25.9329	0.000555	0.00250288	1.32295
YLR100W	ERG27	YLR100W	0.299518	8.46673	9.80938	0.0113511	0.0282892	1.23073
YLR101C	YLR101C	NA	-1.22956	2.17171	57.2608	2.58e-05	0.000261	0.426449
YLR105C	SEN2	YLR105C	0.638131	3.69516	33.3566	0.00022	0.00121198	1.55631
YLR106C	MDN1	YLR106C	-0.73886	4.09709	56.4918	2.73e-05	0.00027	0.599213
YLR107W	REX3	YLR107W	1.11055	7.61406	48.2873	5.17e-05	0.000415	2.15928
YLR109W	AHP1	YLR109W	-0.914223	0.326084	16.2888	0.00264976	0.00862261	0.53063
YLR110C	CCW12	YLR110C	-0.860489	7.11427	20.4152	0.0012719	0.00478242	0.550766
YLR112W	YLR112W	NA	0.526127	3.50019	15.2805	0.00323127	0.0101799	1.44006
YLR116W	MSL5	YLR116W	0.277887	7.78533	7.7014	0.0205737	0.0461827	1.21242
YLR117C	CLF1	YLR117C	0.582321	6.87574	37.1497	0.000146	0.000901	1.49726
YLR118C	YLR118C	YLR118C	0.806883	7.18313	57.7642	2.49e-05	0.000253	1.74943
YLR119W	SRN2	YLR119W	0.445662	4.82938	25.1558	0.000618	0.00272088	1.36194
YLR120C	YPS1	YLR120C	-0.759526	5.32322	27.9833	0.000421	0.00201189	0.59069
YLR120W-A	YLR120W-A	NA	-0.703125	3.23517	32.1807	0.000251	0.00134002	0.61424
YLR121C	YPS3	YLR121C	-0.447293	8.06723	18.145	0.00187755	0.00651668	0.733418
YLR122C	YLR122C	NA	0.699221	4.20872	46.8052	5.86e-05	0.000453	1.62363
YLR126C	YLR126C	YLR126C	-0.65124	6.05653	51.6003	3.95e-05	0.000345	0.636733
YLR128W	DCN1	YLR128W	-1.06133	2.97866	57.0907	2.61e-05	0.000263	0.479189
YLR130C	ZRT2	YLR130C	0.506226	5.22826	33.8808	0.000207	0.00115773	1.42033
YLR133W	CKI1	YLR133W	2.41858	6.69914	200.005	1.09e-07	7.74e-06	5.34645
YLR136C	TIS11	YLR136C	0.55532	4.25772	24.1652	0.000712	0.00304411	1.46949
YLR137W	RKM5	YLR137W	-1.01776	4.73439	103.869	2.04e-06	4.96e-05	0.493881
YLR138W	NHA1	YLR138W	0.431071	5.10185	25.9029	0.000557	0.00250896	1.34823
YLR139C	SLS1	YLR139C	0.480446	6.8406	27.5045	0.000449	0.00211934	1.39517
YLR141W	RRN5	YLR141W	0.38108	4.38892	12.1716	0.00632359	0.0174307	1.30232
YLR142W	PUT1	YLR142W	0.591474	4.35253	19.976	0.00136803	0.00504236	1.50679
YLR144C	ACF2	YLR144C	1.08224	8.11254	85.9939	4.64e-06	8.66e-05	2.11732
YLR145W	RMP1	YLR145W	-0.764644	2.43367	8.04342	0.0185782	0.0423537	0.588599
YLR146C	SPE4	YLR146C	0.280512	4.75258	8.14282	0.0180432	0.0412881	1.21463
YLR146W-A	YLR146W-A	YLR146W-A	0.4639	5.2744	19.1355	0.00157782	0.00566046	1.37927
YLR148W	PEP3	YLR148W	0.758278	4.26021	16.8441	0.00238383	0.00792605	1.69147
YLR150W	STM1	YLR150W	0.944471	2.36935	27.4942	0.000449	0.00211934	1.92448
YLR151C	PCD1	YLR151C	-0.364691	5.6919	16.9885	0.00232008	0.00775632	0.776635
YLR153C	ACS2	YLR153C	0.445895	5.98285	23.5376	0.000781	0.0032756	1.36216
YLR154W-A	YLR154W-A	NA	-0.819117	4.74023	76.3771	7.71e-06	0.000118	0.566789
YLR154W-B	YLR154W-B	NA	0.368477	7.92712	12.606	0.00572245	0.0160364	1.29099
YLR154W-C	TAR1	YLR154W-C	-0.577181	4.0776	30.7819	0.000297	0.00153084	0.670272
YLR154W-F	YLR154W-F	NA	0.76672	4.23798	28.5897	0.00039	0.00189138	1.7014
YLR162W	YLR162W	YLR162W	-0.55901	6.20621	37.1268	0.000146	0.000901	0.678768
YLR164W	YLR164W	YLR164W	-3.5667	10.6532	284.483	2.18e-08	3.6e-06	0.0843951
YLR165C	PUS5	YLR165C	-0.608172	3.80271	26.1325	0.000539	0.00245065	0.656027
YLR167W	RPS31	YLR167W	0.984976	5.83349	43.3423	7.96e-05	0.000564	1.97928
YLR172C	DPH5	YLR172C	-1.51961	4.96388	42.657	8.48e-05	0.000594	0.348781
YLR174W	IDP2	YLR174W	-0.436563	6.37839	30.6933	0.0003	0.00154152	0.738893
YLR176C	RFX1	YLR176C	0.339095	5.98664	16.089	0.00275417	0.0088807	1.26496
YLR180W	SAM1	YLR180W	-0.317832	4.40256	10.0899	0.0105464	0.0267004	0.802275
YLR181C	VTA1	YLR181C	0.752852	5.27579	14.174	0.00405849	0.0121538	1.68512
YLR185W	RPL37A	YLR185W	1.10844	4.42091	39.9299	0.00011	0.000722	2.15612
YLR186W	EMG1	YLR186W	-1.56808	3.06362	87.4028	4.32e-06	8.32e-05	0.337257
YLR188W	MDL1	YLR188W	-0.777046	3.78048	9.68498	0.0117319	0.0290189	0.58356
YLR190W	MMR1	YLR190W	1.83629	7.04032	257.294	3.46e-08	4.01e-06	3.57092
YLR191W	PEX13	YLR191W	1.78043	3.99664	177.761	1.86e-07	1.08e-05	3.43529
YLR192C	HCR1	YLR192C	-0.454321	8.1362	15.7421	0.00294759	0.00941409	0.729853
YLR193C	UPS1	YLR193C	-0.362612	5.25256	9.5124	0.0122863	0.0300694	0.777755
YLR197W	NOP56	YLR197W	-0.609245	6.26328	38.3083	0.000129	0.00082	0.65554
YLR198C	YLR198C	NA	-0.350326	4.57756	13.7428	0.0044495	0.0130972	0.784407
YLR199C	PBA1	YLR199C	0.501211	7.11218	17.1942	0.00223279	0.00752432	1.4154
YLR200W	YKE2	YLR200W	-1.02868	7.30037	31.5152	0.000272	0.00142806	0.490157
YLR201C	COQ9	YLR201C	-0.602263	2.46574	13.8992	0.00430254	0.0127483	0.65872
YLR203C	MSS51	YLR203C	2.03978	5.4612	279.811	2.35e-08	3.6e-06	4.11183
YLR204W	QRI5	YLR204W	-1.0393	3.77313	33.2769	0.000222	0.00122097	0.486562
YLR205C	HMX1	YLR205C	0.311305	8.06683	9.82607	0.0113012	0.0281933	1.24083
YLR208W	SEC13	YLR208W	0.427591	5.71937	12.7579	0.00552873	0.0155717	1.34499
YLR209C	PNP1	YLR209C	-0.992298	2.18562	32.6716	0.000237	0.00128322	0.502676
YLR210W	CLB4	YLR210W	0.553473	5.08729	13.2928	0.00490743	0.0141782	1.46761
YLR211C	YLR211C	YLR211C	0.583305	2.88921	14.416	0.00385744	0.0116608	1.49828
YLR214W	FRE1	YLR214W	-0.550006	4.23082	20.2939	0.00129762	0.00485471	0.683017
YLR217W	YLR217W	NA	1.5774	7.65691	93.6544	3.21e-06	6.72e-05	2.98431
YLR218C	COA4	NA	-0.704312	2.30026	16.7273	0.00243697	0.00807479	0.613735
YLR221C	RSA3	YLR221C	-0.738808	7.16478	31.7454	0.000264	0.00139476	0.599234
YLR222C	UTP13	YLR222C	-0.702206	2.1335	21.6459	0.00104309	0.00412063	0.614632
YLR226W	BUR2	YLR226W	-0.542685	6.72706	44.9224	6.91e-05	0.00051	0.686492
YLR227C	ADY4	YLR227C	-1.19689	2.27462	66.8203	1.36e-05	0.000167	0.436215
YLR227W-B	YLR227W-B	NA	-1.12392	2.62375	47.9619	5.32e-05	0.000423	0.458846
YLR229C	CDC42	YLR229C	-0.760128	4.39075	48.617	5.03e-05	0.000407	0.590444
YLR231C	BNA5	YLR231C	-1.46909	2.08637	46.3869	6.08e-05	0.000463	0.36121
YLR232W	YLR232W	NA	-0.858335	4.04855	29.7406	0.000337	0.00169104	0.551589
YLR233C	EST1	YLR233C	-1.43567	0.492395	38.9617	0.000121	0.000781	0.369676
YLR234W	TOP3	YLR234W	-0.752669	3.94369	48.0063	5.3e-05	0.000423	0.593505
YLR235C	YLR235C	NA	0.43327	4.66451	20.7637	0.00120141	0.00458925	1.35029
YLR236C	YLR236C	NA	0.446396	2.99465	9.3001	0.0130129	0.0315506	1.36263
YLR239C	LIP2	YLR239C	-0.683353	0.491567	11.9503	0.00665929	0.0181624	0.622716
YLR245C	CDD1	YLR245C	-0.708217	4.82408	21.0235	0.00115194	0.00444829	0.612076
YLR246W	ERF2	YLR246W	0.647553	5.88318	69.2092	1.17e-05	0.000153	1.56651
YLR247C	IRC20	YLR247C	0.842322	5.27491	21.4208	0.00108097	0.00423259	1.79293
YLR251W	SYM1	YLR251W	0.657324	4.20795	40.5384	0.000104	0.000689	1.57715
YLR252W	YLR252W	NA	-0.869531	2.4055	25.0224	0.00063	0.00276545	0.547325
YLR255C	YLR255C	NA	0.591339	4.25273	30.0298	0.000325	0.00164516	1.50664
YLR256W	HAP1	YLR256W	0.414761	4.9	12.3303	0.00609542	0.0168571	1.33308
YLR257W	YLR257W	YLR257W	-0.630919	4.48393	28.7198	0.000383	0.00186696	0.645765
YLR258W	GSY2	YLR258W	0.596773	4.61553	22.3242	0.000938	0.00379354	1.51233
YLR259C	HSP60	YLR259C	0.429649	5.78525	29.8113	0.000334	0.00168255	1.34691
YLR262C	YPT6	YLR262C	0.56402	3.01733	16.2086	0.0026911	0.00872337	1.47838
YLR266C	PDR8	YLR266C	-0.963428	7.80578	100.665	2.34e-06	5.42e-05	0.512837
YLR268W	SEC22	YLR268W	-1.33783	8.24417	117.026	1.21e-06	3.5e-05	0.395615
YLR269C	YLR269C	NA	0.493207	2.30717	7.63228	0.0210084	0.0470413	1.40757
YLR271W	YLR271W	YLR271W	0.355403	5.55919	17.7244	0.00202551	0.00692651	1.27934
YLR272C	YCS4	YLR272C	0.646359	5.38094	27.3699	0.000457	0.00214798	1.56521
YLR273C	PIG1	YLR273C	-0.746326	7.54279	60.89	2e-05	0.000216	0.59612
YLR278C	YLR278C	YLR278C	-1.07949	7.12875	154.259	3.53e-07	1.62e-05	0.473197
YLR279W	YLR279W	NA	-0.476279	5.61021	35.2945	0.000177	0.00103574	0.718829
YLR280C	YLR280C	NA	-1.28399	-1.00839	16.6301	0.00248227	0.00820862	0.410658
[truncated: 1,035 more rows]

## Sheet: DE List (FDR - 0.01 & FC - 2)
ensembl_id	Symbol	systematic_name	logFC	logCPM	F	PValue	FDR	FC
YJR068W	RFC2	YJR068W	3.99029	7.32728	522.463	1.3e-09	9.74e-07	15.8927
YPL270W	MDL2	YPL270W	3.91852	3.05743	199.96	1.09e-07	7.74e-06	15.1214
YHL026C	YHL026C	YHL026C	3.89512	8.99524	252.458	3.78e-08	4.06e-06	14.8781
YPL160W	CDC60	YPL160W	3.70727	0.218896	135.736	6.26e-07	2.35e-05	13.0617
YPL283C	YRF1-7	YPL283C	3.48384	-1.52915	67.2953	1.32e-05	0.000164	11.1877
YNL071W	LAT1	YNL071W	3.23744	7.78437	100.004	2.41e-06	5.53e-05	9.43118
YDR278C	YDR278C	NA	3.20122	-0.839937	24.2262	0.000706	0.0030246	9.19734
tQ(CUG)M	CDC65	NA	2.67856	1.69358	63.0309	1.73e-05	0.000196	6.40218
YLR315W	NKP2	YLR315W	2.55744	2.08977	73.0583	9.31e-06	0.000132	5.88661
YDR350C	ATP22	YDR350C	2.53083	7.51824	230.46	5.73e-08	5.44e-06	5.77905
YPR091C	YPR091C	YPR091C	2.47532	-1.01342	47.9719	5.31e-05	0.000423	5.5609
YDR203W	YDR203W	NA	2.47421	6.96824	59.16	2.26e-05	0.000234	5.55663
YPL200W	CSM4	YPL200W	2.46767	5.75007	363.453	7.04e-09	1.97e-06	5.53148
YER168C	CCA1	YER168C	2.43859	2.44868	124.698	9.13e-07	2.98e-05	5.4211
YLR133W	CKI1	YLR133W	2.41858	6.69914	200.005	1.09e-07	7.74e-06	5.34645
YDR492W	IZH1	YDR492W	2.39475	9.20682	112.31	1.45e-06	3.91e-05	5.25885
YDL118W	YDL118W	NA	2.37678	6.67923	94.825	3.04e-06	6.46e-05	5.19376
YOR343C	YOR343C	NA	2.34596	5.53969	705.312	3.21e-10	4.5e-07	5.08397
YDR014W-A	HED1	YDR014W-A	2.28197	5.14116	303.221	1.63e-08	3.29e-06	4.86343
YGL171W	ROK1	YGL171W	2.16613	-0.55651	60.553	2.05e-05	0.000218	4.48818
YNR020C	ATP23	NA	2.15762	4.274	208.083	9.13e-08	6.9e-06	4.46179
YDL237W	AIM6	YDL237W	2.1531	-0.481562	44.3454	7.27e-05	0.000527	4.44782
YHL007C	STE20	YHL007C	2.10923	2.48548	169.877	2.29e-07	1.23e-05	4.31461
YKL187C	YKL187C	YKL187C	2.0733	3.4968	191.497	1.33e-07	8.86e-06	4.20849
YJR072C	NPA3	YJR072C	2.07079	6.71629	140.992	5.28e-07	2.11e-05	4.20117
YDR301W	CFT1	YDR301W	2.06225	9.07496	175.302	1.99e-07	1.12e-05	4.17638
YER154W	OXA1	YER154W	2.0443	3.70101	122.609	9.84e-07	3.06e-05	4.12474
YLR203C	MSS51	YLR203C	2.03978	5.4612	279.811	2.35e-08	3.6e-06	4.11183
YFR042W	KEG1	YFR042W	2.0355	1.25144	100.633	2.35e-06	5.42e-05	4.09965
YPL161C	BEM4	YPL161C	2.01803	8.90917	87.1921	4.37e-06	8.32e-05	4.05031
YPR143W	RRP15	YPR143W	2.01406	3.50493	76.6146	7.61e-06	0.000117	4.03916
YFR041C	ERJ5	YFR041C	1.99301	5.45325	206.016	9.55e-08	7.06e-06	3.98066
YLR397C	AFG2	YLR397C	1.96008	7.56652	282.517	2.25e-08	3.6e-06	3.89084
YDR320W-B	YDR320W-B	NA	1.91881	5.26336	113.545	1.38e-06	3.81e-05	3.7811
YBR260C	RGD1	YBR260C	1.88705	4.33404	56.6363	2.7e-05	0.000268	3.69877
YIL065C	FIS1	YIL065C	1.87979	0.962061	53.2476	3.48e-05	0.000317	3.68022
YIL021W	RPB3	YIL021W	1.8766	1.96754	30.3911	0.000311	0.00158584	3.67208
YHR150W	PEX28	YHR150W	1.86854	2.66724	80.0831	6.3e-06	0.000103	3.65164
YOR268C	YOR268C	YOR268C	1.85987	7.24829	447.35	2.69e-09	1.13e-06	3.62974
YJR094W-A	RPL43B	YJR094W-A	1.84687	4.04916	86.435	4.54e-06	8.52e-05	3.5972
YGL066W	SGF73	YGL066W	1.8394	2.55776	70.0342	1.11e-05	0.000149	3.57861
YOL099C	YOL099C	NA	1.83854	-1.27549	26.9521	0.000483	0.00224165	3.57648
YLR190W	MMR1	YLR190W	1.83629	7.04032	257.294	3.46e-08	4.01e-06	3.57092
YNL312W	RFA2	YNL312W	1.82892	3.775	79.5041	6.5e-06	0.000105	3.55272
YLR447C	VMA6	YLR447C	1.82065	5.84301	406.484	4.19e-09	1.57e-06	3.53241
YMR138W	CIN4	YMR138W	1.81433	1.83739	80.813	6.06e-06	0.0001	3.51696
YER055C	HIS1	YER055C	1.80947	-1.46159	17.0278	0.00230308	0.00772635	3.50513
YKR023W	YKR023W	YKR023W	1.78219	3.90335	66.3139	1.4e-05	0.000171	3.43948
YLR191W	PEX13	YLR191W	1.78043	3.99664	177.761	1.86e-07	1.08e-05	3.43529
YOR245C	DGA1	YOR245C	1.77092	1.45311	82.5325	5.54e-06	9.64e-05	3.41271
YDR160W	SSY1	YDR160W	1.75365	8.16432	207.545	9.24e-08	6.9e-06	3.3721
YBR042C	CST26	YBR042C	1.74938	5.32264	214.194	8e-08	6.42e-06	3.36213
YDR189W	SLY1	YDR189W	1.74595	10.3709	42.0337	8.99e-05	0.000618	3.35415
YHR214C-B	YHR214C-B	NA	1.73928	-0.231197	31.4984	0.000272	0.00142818	3.3387
YGL096W	TOS8	YGL096W	1.73828	5.07868	118.127	1.16e-06	3.41e-05	3.33638
YDR012W	RPL4B	YDR012W	1.72691	0.552552	60.564	2.05e-05	0.000218	3.31018
YOL021C	DIS3	YOL021C	1.72393	9.12367	80.2846	6.23e-06	0.000102	3.30336
YIR030C	DCG1	YIR030C	1.70553	4.52253	141.108	5.26e-07	2.11e-05	3.26149
YHL044W	YHL044W	YHL044W	1.67639	2.80569	88.6638	4.07e-06	7.96e-05	3.19627
YGL032C	AGA2	YGL032C	1.6641	3.02717	68.9464	1.19e-05	0.000154	3.16916
YER052C	HOM3	YER052C	1.61494	0.94908	25.0141	0.000631	0.0027669	3.063
YMR265C	YMR265C	YMR265C	1.61374	6.8156	69.3257	1.16e-05	0.000153	3.06045
YDR340W	YDR340W	NA	1.60836	7.94901	121.904	1.01e-06	3.1e-05	3.04905
YOR055W	YOR055W	NA	1.60733	5.66208	51.3912	4.02e-05	0.000349	3.04687
YNR014W	YNR014W	YNR014W	1.59518	3.50488	39.5202	0.000114	0.000744	3.02131
YPL019C	VTC3	YPL019C	1.59002	5.45402	175.433	1.98e-07	1.12e-05	3.01053
snR40	snR40	NA	1.5857	1.46805	50.1389	4.44e-05	0.000373	3.00154
YLR217W	YLR217W	NA	1.5774	7.65691	93.6544	3.21e-06	6.72e-05	2.98431
YBR215W	HPC2	YBR215W	1.57105	-0.765669	20.3769	0.00127997	0.00480738	2.97122
YLR040C	YLR040C	YLR040C	1.56979	4.98389	154.698	3.49e-07	1.61e-05	2.96861
YFL007W	BLM10	YFL007W	1.56753	2.68729	131.029	7.33e-07	2.64e-05	2.96398
YDR264C	AKR1	YDR264C	1.56697	6.28713	194.267	1.25e-07	8.39e-06	2.96283
YHR156C	LIN1	YHR156C	1.56135	3.6504	56.4723	2.73e-05	0.00027	2.9513
YDL193W	NUS1	YDL193W	1.55565	5.93648	70.2055	1.1e-05	0.000149	2.93967
YMR222C	FSH2	YMR222C	1.55538	11.0735	65.9893	1.43e-05	0.000173	2.93911
YNL008C	ASI3	YNL008C	1.55251	10.7093	71.5426	1.02e-05	0.00014	2.93327
YDL202W	MRPL11	YDL202W	1.55036	3.70801	67.2493	1.32e-05	0.000164	2.92891
Q0010	Q0010	NA	1.54775	-0.139732	22.297	0.000942	0.0038072	2.92361
YDL179W	PCL9	YDL179W	1.54747	-0.0118422	38.727	0.000124	0.000791	2.92303
YBR103C-A	YBR103C-A	NA	1.53778	0.0422892	32.2135	0.00025	0.00133703	2.90348
YOR265W	RBL2	YOR265W	1.52415	4.22345	90.4544	3.73e-06	7.46e-05	2.87617
YKR084C	HBS1	YKR084C	1.52395	8.81941	99.3955	2.48e-06	5.63e-05	2.87577
YMR099C	YMR099C	YMR099C	1.51984	8.57937	36.033	0.000164	0.000979	2.86759
YPR064W	YPR064W	NA	1.51787	8.33846	187.536	1.46e-07	9.28e-06	2.86367
tI(UAU)L	tI(UAU)L	NA	1.50699	5.47266	143.746	4.85e-07	1.99e-05	2.84216
YPL238C	YPL238C	NA	1.50628	-0.140003	25.7238	0.000571	0.00254993	2.84077
YMR317W	YMR317W	YMR317W	1.50444	3.94665	55.6276	2.91e-05	0.000284	2.83715
YOL121C	RPS19A	YOL121C	1.50105	3.78897	70.8311	1.06e-05	0.000144	2.8305
YIL096C	YIL096C	YIL096C	1.49248	7.90472	51.6245	3.95e-05	0.000345	2.81373
YKL137W	CMC1	YKL137W	1.48643	1.67242	24.9397	0.000637	0.0027908	2.80195
YKR068C	BET3	YKR068C	1.4668	8.53871	70.9657	1.05e-05	0.000144	2.76408
YJL102W	MEF2	YJL102W	1.46201	2.63992	49.3164	4.75e-05	0.00039	2.75491
YBR191W	RPL21A	YBR191W	1.44607	11.6888	20.6192	0.00123006	0.00465899	2.72466
YER158W-A	YER158W-A	NA	1.44338	6.60647	75.2124	8.23e-06	0.000123	2.71957
tP(UGG)Q	tP(UGG)Q	NA	1.43951	10.4814	36.1579	0.000162	0.000969	2.71229
YPR171W	BSP1	YPR171W	1.42664	12.3382	31.0767	0.000286	0.00148902	2.68819
YOL091W	SPO21	YOL091W	1.42634	1.49165	66.6077	1.38e-05	0.000168	2.68765
YMR286W	MRPL33	YMR286W	1.42325	7.29442	113.777	1.37e-06	3.79e-05	2.6819
YOR236W	DFR1	YOR236W	1.42314	3.19386	63.3138	1.7e-05	0.000194	2.68169
YHR142W	CHS7	YHR142W	1.42297	3.88891	97.4688	2.7e-06	5.9e-05	2.68138
YDR049W	VMS1	YDR049W	1.42	4.53388	103.856	2.04e-06	4.96e-05	2.67586
YNL097C-B	YNL097C-B	YNL097C-B	1.41077	9.99677	67.736	1.28e-05	0.000161	2.65878
YJL150W	YJL150W	NA	1.40748	3.29241	92.6455	3.36e-06	6.97e-05	2.65273
YKR008W	RSC4	YKR008W	1.40476	6.31875	76.1659	7.8e-06	0.000119	2.64773
YBL051C	PIN4	YBL051C	1.40155	0.398807	15.6199	0.00301962	0.00958947	2.64184
YIL055C	YIL055C	YIL055C	1.40015	4.71871	74.1991	8.72e-06	0.000128	2.6393
YPL030W	TRM44	YPL030W	1.39462	4.05833	54.6777	3.12e-05	0.000296	2.6292
YDR531W	CAB1	YDR531W	1.3936	4.64782	218.599	7.29e-08	6.12e-06	2.62734
YFL015C	YFL015C	NA	1.39078	5.19391	180.816	1.73e-07	1.04e-05	2.6222
YGR008C	STF2	YGR008C	1.38281	2.53518	43.1677	8.09e-05	0.000573	2.60777
YDL107W	MSS2	YDL107W	1.38038	3.46377	21.5786	0.00105426	0.00415462	2.60338
YGL086W	MAD1	YGL086W	1.3769	4.63523	76.3302	7.73e-06	0.000118	2.59709
YLR342W-A	YLR342W-A	YLR342W-A	1.36679	3.76376	19.6395	0.00144769	0.00526382	2.57896
YJR145C	RPS4A	YJR145C	1.36235	3.33404	53.4631	3.42e-05	0.000316	2.57104
YIR027C	DAL1	YIR027C	1.36106	-0.942808	15.3967	0.00315682	0.009964	2.56874
YOL149W	DCP1	YOL149W	1.35928	5.43466	35.2738	0.000178	0.00103629	2.56558
YDL232W	OST4	YDL232W	1.35797	2.47184	55.6859	2.9e-05	0.000284	2.56324
YJL187C	SWE1	YJL187C	1.35759	8.56198	42.7454	8.41e-05	0.00059	2.56257
YNL234W	YNL234W	YNL234W	1.3549	3.71968	18.8126	0.00166868	0.00593064	2.55779
YGR289C	MAL11	YGR289C	1.35117	6.97636	44.6703	7.07e-05	0.000516	2.55118
YGR134W	CAF130	YGR134W	1.34449	-0.327323	19.3714	0.00151523	0.00545617	2.53941
YMR089C	YTA12	YMR089C	1.34049	2.60555	88.1095	4.18e-06	8.09e-05	2.53237
YNL172W	APC1	YNL172W	1.32684	-0.386843	20.6778	0.00121834	0.00463025	2.50853
YLR036C	YLR036C	YLR036C	1.32566	9.75382	106.23	1.85e-06	4.64e-05	2.50648
YLL021W	SPA2	YLL021W	1.3198	6.99079	81.1653	5.95e-06	9.99e-05	2.49632
YJR042W	NUP85	YJR042W	1.31092	7.32608	125.504	8.87e-07	2.92e-05	2.481
YHR074W	QNS1	YHR074W	1.30863	8.14036	59.4947	2.2e-05	0.000231	2.47706
YPL146C	NOP53	YPL146C	1.30696	4.16561	63.2962	1.7e-05	0.000194	2.4742
YJL185C	YJL185C	YJL185C	1.30182	1.02722	22.0846	0.000974	0.0038971	2.4654
YPR161C	SGV1	YPR161C	1.29555	3.28552	28.2076	0.000409	0.00196538	2.4547
YDR156W	RPA14	YDR156W	1.29221	4.65403	72.9238	9.39e-06	0.000133	2.44904
YKL077W	YKL077W	YKL077W	1.29116	-0.605321	15.7817	0.0029247	0.00934824	2.44725
YFR007W	YFH7	YFR007W	1.28725	6.74391	75.3787	8.16e-06	0.000122	2.44063
YGL029W	CGR1	YGL029W	1.28517	5.35428	20.7887	0.00119654	0.00458105	2.4371
YHR109W	CTM1	YHR109W	1.28462	10.2923	30.2178	0.000318	0.00161246	2.43619
tN(GUU)G	tN(GUU)G	NA	1.28453	4.77869	99.2131	2.5e-06	5.63e-05	2.43603
YPL244C	HUT1	YPL244C	1.28243	9.85113	87.2834	4.35e-06	8.32e-05	2.43249
YOR059C	YOR059C	YOR059C	1.28196	0.143349	30.7413	0.000298	0.00153382	2.4317
YPL001W	HAT1	YPL001W	1.27955	6.73669	61.0212	1.98e-05	0.000215	2.42763
YDR065W	RRG1	YDR065W	1.27037	5.64236	126.466	8.57e-07	2.89e-05	2.41223
YGL060W	YBP2	YGL060W	1.26465	6.42453	35.7124	0.000169	0.00100146	2.40268
tR(ACG)D	tR(ACG)D	NA	1.26089	4.08626	28.7682	0.000381	0.00186003	2.39643
YFR052W	RPN12	YFR052W	1.25942	7.60195	70.048	1.11e-05	0.000149	2.394
YOR044W	IRC23	YOR044W	1.25674	1.7169	18.7584	0.00168455	0.00597321	2.38956
YNR045W	PET494	YNR045W	1.2546	7.20712	171.256	2.21e-07	1.23e-05	2.38601
YIL155C	GUT2	YIL155C	1.25364	3.36033	37.6267	0.000139	0.000866	2.38442
YDR208W	MSS4	YDR208W	1.24327	11.9553	15.7902	0.00291978	0.00934302	2.36734
YJL216C	IMA5	YJL216C	1.24135	3.27799	46.1934	6.18e-05	0.000467	2.36419
YNL294C	RIM21	YNL294C	1.23431	2.06213	26.9414	0.000483	0.00224165	2.35269
YOR370C	MRS6	YOR370C	1.2224	5.38567	64.0713	1.62e-05	0.000189	2.33335
YDL194W	SNF3	YDL194W	1.21744	1.50743	39.7327	0.000112	0.000732	2.32533
YMR316C-A	YMR316C-A	YMR316C-A	1.21596	7.07696	49.64	4.63e-05	0.000383	2.32295
YJL057C	IKS1	YJL057C	1.21398	0.159626	17.8524	0.00197904	0.0067987	2.31977
YOR073W	SGO1	YOR073W	1.20942	4.54707	66.714	1.37e-05	0.000168	2.31244
YML045W	YML045W	NA	1.20187	6.95531	81.0906	5.97e-06	0.0001	2.30037
YMR118C	YMR118C	YMR118C	1.19659	4.7215	60.4065	2.07e-05	0.000219	2.29198
YPL075W	GCR1	YPL075W	1.18571	9.04931	64.3659	1.59e-05	0.000186	2.27475
YGL003C	CDH1	YGL003C	1.18084	6.45053	58.692	2.33e-05	0.000241	2.26708
YER050C	RSM18	YER050C	1.18029	3.87419	33.8074	0.000209	0.00116535	2.26623
YDL233W	YDL233W	YDL233W	1.17582	2.93899	41.1212	9.8e-05	0.000658	2.25921
YNL175C	NOP13	YNL175C	1.16874	6.39738	137.057	6e-07	2.32e-05	2.24815
YDL234C	GYP7	YDL234C	1.15917	2.73173	44.7205	7.03e-05	0.000515	2.23329
YPL151C	PRP46	YPL151C	1.158	4.98925	24.2004	0.000709	0.00303048	2.23147
YMR206W	YMR206W	YMR206W	1.15783	4.16654	106.563	1.83e-06	4.62e-05	2.23122
YCL019W	YCL019W	NA	1.15715	6.85988	83.1438	5.36e-06	9.49e-05	2.23017
YDL044C	MTF2	YDL044C	1.15712	3.89455	109.729	1.61e-06	4.23e-05	2.23012
YOL010W	RCL1	YOL010W	1.15006	3.64672	37.2325	0.000144	0.000894	2.21924
YCR099C	YCR099C	YCR099C	1.14928	0.243587	26.3893	0.000521	0.00239206	2.21803
YER137W-A	YER137W-A	NA	1.14716	1.07289	32.3498	0.000246	0.0013202	2.21478
YCR081C-A	YCR081C-A	NA	1.14525	7.32998	56.8873	2.65e-05	0.000265	2.21184
YKL169C	YKL169C	NA	1.14045	0.520134	18.2216	0.00185205	0.00645482	2.20451
YIR002C	MPH1	YIR002C	1.13195	3.83339	45.9642	6.3e-05	0.000475	2.19155
YDL235C	YPD1	YDL235C	1.12739	1.85268	38.8334	0.000123	0.000786	2.18464
YDR515W	SLF1	YDR515W	1.12354	5.45698	97.6324	2.68e-06	5.88e-05	2.17881
YOR118W	RTC5	YOR118W	1.12334	10.5066	23.1643	0.000826	0.00342268	2.17851
YBR182C	SMP1	YBR182C	1.12261	0.969747	25.9302	0.000555	0.00250288	2.1774
YPL235W	RVB2	YPL235W	1.12248	1.44763	25.6012	0.000581	0.00258326	2.17721
YKL013C	ARC19	YKL013C	1.12153	3.41148	25.0773	0.000625	0.00274763	2.17578
YMR185W	YMR185W	YMR185W	1.12083	5.40012	26.137	0.000539	0.00245065	2.17472
YER009W	NTF2	YER009W	1.11712	4.62991	20.0817	0.00134411	0.00498977	2.16914
YKL168C	KKQ8	YKL168C	1.11585	6.62334	52.9636	3.56e-05	0.000321	2.16722
YMR116C	ASC1	YMR116C	1.11184	3.08854	20.8746	0.00117998	0.00452861	2.16121
YLR107W	REX3	YLR107W	1.11055	7.61406	48.2873	5.17e-05	0.000415	2.15928
YLR185W	RPL37A	YLR185W	1.10844	4.42091	39.9299	0.00011	0.000722	2.15612
YHL024W	RIM4	YHL024W	1.10823	9.53754	68.9152	1.19e-05	0.000154	2.15581
YGR283C	YGR283C	YGR283C	1.10655	7.00011	172.488	2.14e-07	1.2e-05	2.15331
YGL144C	ROG1	YGL144C	1.10583	3.40284	44.4714	7.19e-05	0.000523	2.15223
YDR315C	IPK1	YDR315C	1.1055	4.24606	45.41	6.62e-05	0.000493	2.15173
YNL011C	YNL011C	YNL011C	1.1026	9.05806	35.3052	0.000177	0.00103574	2.14742
YGR178C	PBP1	YGR178C	1.09862	8.79753	37.4039	0.000142	0.000881	2.1415
YDR374W-A	YDR374W-A	YDR374W-A	1.09707	2.59675	25.1925	0.000615	0.00271037	2.1392
YPR008W	HAA1	YPR008W	1.09607	4.98398	73.9961	8.82e-06	0.000128	2.13772
YGL026C	TRP5	YGL026C	1.09415	5.96067	87.1958	4.37e-06	8.32e-05	2.13487
YOL156W	HXT11	YOL156W	1.08651	1.60815	37.4051	0.000142	0.000881	2.1236
YLR144C	ACF2	YLR144C	1.08224	8.11254	85.9939	4.64e-06	8.66e-05	2.11732
YDR489W	SLD5	YDR489W	1.08152	1.20214	37.9234	0.000134	0.000844	2.11627
YJR080C	AIM24	YJR080C	1.08114	6.05445	152.341	3.74e-07	1.69e-05	2.11571
YPR044C	OPI11	NA	1.08056	7.88774	78.9018	6.71e-06	0.000108	2.11486
YHR052W	CIC1	YHR052W	1.07573	5.59207	53.3138	3.46e-05	0.000317	2.10779
YLR291C	GCD7	YLR291C	1.07557	3.92481	24.3682	0.000692	0.00298045	2.10756
YML125C	PGA3	YML125C	1.07346	1.36516	23.5605	0.000778	0.00326651	2.10448
YIR036C	IRC24	YIR036C	1.06165	5.2099	126.128	8.68e-07	2.9e-05	2.08732
YPL023C	MET12	YPL023C	1.06055	5.52577	29.4438	0.00035	0.00174042	2.08572
YKL129C	MYO3	YKL129C	1.05545	2.45165	34.0552	0.000203	0.00114579	2.07837
snR75	snR75	NA	1.05542	8.59614	52.7307	3.62e-05	0.000324	2.07833
YNL314W	DAL82	YNL314W	1.05318	6.08992	106.517	1.83e-06	4.62e-05	2.0751
YPR147C	YPR147C	YPR147C	1.05292	5.55355	127.822	8.18e-07	2.83e-05	2.07473
YOL020W	TAT2	YOL020W	1.05242	8.35753	78.7154	6.78e-06	0.000108	2.074
YPL267W	ACM1	YPL267W	1.04816	4.02746	33.4889	0.000216	0.00119791	2.06789
YLR304C	ACO1	YLR304C	1.04776	2.74999	38.8582	0.000122	0.000785	2.06732
YDR158W	HOM2	YDR158W	1.04501	6.2482	104.002	2.03e-06	4.96e-05	2.06339
YOR218C	YOR218C	NA	1.04454	9.87069	21.3454	0.00109401	0.0042712	2.06271
YPR124W	CTR1	YPR124W	1.04407	3.75108	47.4758	5.54e-05	0.000435	2.06204
YJL047C-A	YJL047C-A	YJL047C-A	1.04368	2.49607	17.0486	0.00229415	0.00771179	2.06148
YPL136W	YPL136W	NA	1.04229	5.18065	34.9674	0.000184	0.00106213	2.05949
YOL073C	YOL073C	YOL073C	1.04026	4.5683	29.2314	0.000359	0.00177558	2.0566
YBR246W	RRT2	YBR246W	1.03794	2.68924	44.8247	6.97e-05	0.000513	2.0533
YML036W	CGI121	YML036W	1.03531	5.39259	41.8355	9.16e-05	0.000626	2.04956
YPL236C	ENV7	YPL236C	1.03465	4.12134	72.5803	9.58e-06	0.000134	2.04861
YKR101W	SIR1	YKR101W	1.03224	4.85888	59.2695	2.24e-05	0.000233	2.0452
YNL015W	PBI2	YNL015W	1.02924	7.16803	66.9138	1.35e-05	0.000167	2.04096
YDL010W	GRX6	YDL010W	1.0274	8.06815	68.3052	1.24e-05	0.000158	2.03835
YPL281C	ERR2	YOR393W	1.02596	5.54319	34.6745	0.00019	0.00108898	2.03631
YLR306W	UBC12	YLR306W	1.02469	5.01454	22.8519	0.000866	0.00355064	2.03452
YJL127C-B	YJL127C-B	YJL127C-B	1.02413	3.4972	43.5567	7.81e-05	0.000558	2.03373
YOR350C	MNE1	YOR350C	1.02161	3.06918	48.9837	4.88e-05	0.000398	2.03018
YOR048C	RAT1	YOR048C	1.01994	3.26709	36.0201	0.000164	0.000979	2.02784
YBR038W	CHS2	YBR038W	1.01894	3.75454	25.7566	0.000568	0.00254321	2.02643
YGL109W	YGL109W	NA	1.01549	3.41077	55.0171	3.04e-05	0.000293	2.0216
YIL069C	RPS24B	YER074W	1.01322	4.34948	34.4343	0.000195	0.00111178	2.01842
YOR149C	SMP3	YOR149C	1.00672	7.63034	80.8802	6.04e-06	0.0001	2.00934
YBR049C	REB1	YBR049C	1.00658	8.12483	31.64	0.000268	0.00140882	2.00915
YDR031W	MIC14	YDR031W	1.00562	3.82042	70.0431	1.11e-05	0.000149	2.0078
tL(CAA)L	tL(CAA)L	NA	1.00036	1.69136	22.4364	0.000922	0.00373904	2.0005
YCR095W-A	YCR095W-A	YCR095W-A	-1.00076	3.97357	69.6571	1.14e-05	0.000151	0.499738
tE(UUC)E1	tE(UUC)E1	NA	-1.00083	6.10572	82.6501	5.5e-06	9.61e-05	0.499714
YGL207W	SPT16	YGL207W	-1.00174	4.81659	71.1019	1.04e-05	0.000143	0.499397
YPL156C	PRM4	YPL156C	-1.00596	6.84905	54.6116	3.14e-05	0.000297	0.497939
YGR101W	PCP1	YGR101W	-1.00684	7.98457	54.636	3.13e-05	0.000297	0.497633
YJL073W	JEM1	YJL073W	-1.00715	6.55386	72.1527	9.82e-06	0.000137	0.497527
YHL006W-A	YHL006W-A	NA	-1.00854	4.77484	33.6842	0.000212	0.00117766	0.497048
YJL171C	YJL171C	YJL171C	-1.00945	7.08752	61.6912	1.9e-05	0.000209	0.496734
YDR467C	YDR467C	NA	-1.01017	6.62303	128.223	8.07e-07	2.81e-05	0.496487
YLR335W	NUP2	YLR335W	-1.01099	5.05291	90.0006	3.81e-06	7.54e-05	0.496205
YGL079W	KXD1	YGL079W	-1.01291	4.35371	82.9876	5.41e-06	9.49e-05	0.495545
YGL203C	KEX1	YGL203C	-1.01612	1.34807	20.7759	0.00119903	0.00458536	0.494444
YDL116W	NUP84	YDL116W	-1.01727	2.0867	23.2797	0.000812	0.00337857	0.494049
YMR095C	SNO1	YMR095C	-1.01732	-0.555413	16.3752	0.00260611	0.00852598	0.494033
tD(GUC)I2	tD(GUC)I2	NA	-1.01743	3.91524	55.6368	2.91e-05	0.000284	0.493995
YLR137W	RKM5	YLR137W	-1.01776	4.73439	103.869	2.04e-06	4.96e-05	0.493881
YCR027C	RHB1	YCR027C	-1.01778	3.3554	49.9314	4.52e-05	0.000378	0.493875
YGL208W	SIP2	YGL208W	-1.01926	6.75006	57.6869	2.5e-05	0.000254	0.493368
YKL039W	PTM1	YKL039W	-1.01933	6.29103	75.5289	8.09e-06	0.000122	0.493346
YER026C	CHO1	YER026C	-1.01966	7.12723	59.3282	2.23e-05	0.000232	0.493233
YJR021C	REC107	YJR021C	-1.01966	4.44202	110.912	1.53e-06	4.1e-05	0.493233
YDR169C-A	YDR169C-A	YDR169C-A	-1.01997	7.03058	124.104	9.32e-07	3.01e-05	0.493125
YFR005C	SAD1	YFR005C	-1.02001	3.75932	31.008	0.000289	0.00149903	0.493113
tD(GUC)Q	tD(GUC)Q	NA	-1.0201	4.70678	73.0413	9.32e-06	0.000132	0.493082
YBR259W	YBR259W	YBR259W	-1.02092	4.96511	106.716	1.81e-06	4.62e-05	0.492804
YMR046W-A	YMR046W-A	NA	-1.02287	5.09678	67.8509	1.27e-05	0.000161	0.492135
YJR103W	URA8	YJR103W	-1.02415	3.8757	85.334	4.8e-06	8.86e-05	0.4917
YBR079C	RPG1	YBR079C	-1.02436	9.55986	61.8175	1.88e-05	0.000208	0.491627
YLR035C	MLH2	YLR035C	-1.02467	6.26961	100.906	2.32e-06	5.41e-05	0.491524
YDR167W	TAF10	YDR167W	-1.02585	5.14355	120.355	1.07e-06	3.25e-05	0.491122
YHR118C	ORC6	YHR118C	-1.02659	8.24876	67.2565	1.32e-05	0.000164	0.490871
YNL291C	MID1	YNL291C	-1.02695	9.25763	89.979	3.81e-06	7.54e-05	0.490747
YLR200W	YKE2	YLR200W	-1.02868	7.30037	31.5152	0.000272	0.00142806	0.490157
YDR144C	MKC7	YDR144C	-1.02873	4.05626	31.2708	0.00028	0.00145826	0.490142
YKR031C	SPO14	YKR031C	-1.02873	4.50956	104.201	2.01e-06	4.96e-05	0.490141
YNL265C	IST1	YNL265C	-1.02906	2.77368	51.2508	4.07e-05	0.000351	0.490029
YBR189W	RPS9B	YBR189W	-1.02972	7.27439	93.2327	3.27e-06	6.83e-05	0.489804
YCR060W	TAH1	YCR060W	-1.03023	6.76926	63.4239	1.69e-05	0.000193	0.489632
YJL161W	FMP33	YJL161W	-1.0335	5.10149	102.477	2.17e-06	5.16e-05	0.488525
YPR170C	YPR170C	NA	-1.03382	7.41565	20.5843	0.0012371	0.00468302	0.488415
YOR106W	VAM3	YOR106W	-1.03484	7.33063	61.5994	1.91e-05	0.000209	0.488072
YLR204W	QRI5	YLR204W	-1.0393	3.77313	33.2769	0.000222	0.00122097	0.486562
YLR437C-A	YLR437C-A	NA	-1.04211	3.02835	35.7853	0.000168	0.000997	0.485617
YFL064C	YFL064C	YFL064C	-1.04362	3.57015	39.886	0.00011	0.000724	0.485109
YOR229W	WTM2	YOR229W	-1.04599	1.94397	46.766	5.88e-05	0.000454	0.484312
YHR087W	RTC3	YHR087W	-1.04645	7.53693	116.698	1.22e-06	3.53e-05	0.48416
YJR129C	YJR129C	YJR129C	-1.04863	3.40398	64.0714	1.62e-05	0.000189	0.483429
YLL024C	SSA2	YLL024C	-1.04968	3.0751	68.7998	1.2e-05	0.000154	0.483076
YGL036W	YGL036W	YGL036W	-1.04993	5.55112	52.3203	3.74e-05	0.000332	0.482991
YIL001W	YIL001W	YIL001W	-1.05045	7.03858	106.428	1.84e-06	4.62e-05	0.482816
YDR067C	OCA6	YDR067C	-1.0524	7.64724	67.4719	1.3e-05	0.000163	0.482164
YHR028W-A	YHR028W-A	NA	-1.053	6.51017	92.4602	3.39e-06	7.01e-05	0.481966
YOR084W	LPX1	YOR084W	-1.05316	4.14549	54.9904	3.05e-05	0.000293	0.481911
YDR061W	YDR061W	YDR061W	-1.05645	6.74158	59.0408	2.28e-05	0.000235	0.480813
YGR154C	GTO1	YGR154C	-1.05669	2.23838	21.2426	0.00111212	0.00432184	0.480734
YCR024C-B	YCR024C-B	YCR024C-B	-1.05936	4.61788	34.3992	0.000195	0.00111235	0.479844
YLR128W	DCN1	YLR128W	-1.06133	2.97866	57.0907	2.61e-05	0.000263	0.479189
YIR007W	YIR007W	YIR007W	-1.06194	10.2739	49.5575	4.66e-05	0.000385	0.478989
YBR234C	ARC40	YBR234C	-1.06214	1.84017	16.8311	0.00238968	0.00793374	0.478921
YMR061W	RNA14	YMR061W	-1.06243	7.21624	41.8714	9.13e-05	0.000624956	0.478824
YPL123C	RNY1	YPL123C	-1.06445	3.65495	68.8062	1.2e-05	0.000154	0.478155
YOR388C	FDH1	YOR388C	-1.06541	7.03488	150.094	3.99e-07	1.74e-05	0.477838
YCR094W	CDC50	YCR094W	-1.06544	7.79009	70.1892	1.1e-05	0.000149	0.477825
YPR084W	YPR084W	YPR084W	-1.06579	8.28691	62.9499	1.74e-05	0.000197	0.47771
YPL124W	SPC29	YPL124W	-1.06783	3.23264	64.7957	1.54e-05	0.000183	0.477037
YJR059W	PTK2	YJR059W	-1.06787	0.657925	22.9348	0.000855	0.00351923	0.477023
YDR295C	HDA2	YDR295C	-1.06947	7.01855	54.677	3.12e-05	0.000296	0.476492
YER048W-A	ISD11	YER048W-A	-1.07015	6.45295	61.2468	1.95e-05	0.000213	0.476269
YOR228C	YOR228C	YOR228C	-1.07099	1.30312	22.96	0.000852	0.00351012	0.475993
YIL167W	SDL1	NA	-1.07188	5.28242	94.0826	3.14e-06	6.61e-05	0.475698
YOL030W	GAS5	YOL030W	-1.07242	1.10448	33.1939	0.000224	0.00122851	0.475521
YER175C	TMT1	YER175C	-1.07385	5.87689	67.7275	1.28e-05	0.000161	0.47505
YDR119W-A	YDR119W-A	YDR119W-A	-1.07414	7.16679	24.5053	0.000678	0.00292959	0.474955
YBR126W-B	YBR126W-B	NA	-1.07533	1.99159	31.9066	0.00026	0.0013728	0.474563
YDR143C	SAN1	YDR143C	-1.07625	3.2676	44.2166	7.36e-05	0.000532	0.474259
YLR278C	YLR278C	YLR278C	-1.07949	7.12875	154.259	3.53e-07	1.62e-05	0.473197
YCL055W	KAR4	YCL055W	-1.08022	7.05622	81.2805	5.91e-06	9.96e-05	0.472958
YMR040W	YET2	YMR040W	-1.08109	0.946622	20.7766	0.0011989	0.00458536	0.472672
YMR175W	SIP18	YMR175W	-1.08145	6.56153	83.8475	5.17e-06	9.23e-05	0.472554
YDR104C	SPO71	YDR104C	-1.08198	3.7919	86.7181	4.47e-06	8.45e-05	0.472379
YMR309C	NIP1	YMR309C	-1.08272	7.63805	51.7521	3.91e-05	0.000343	0.472139
YHR149C	SKG6	YHR149C	-1.08302	6.17285	27.0955	0.000474	0.00220967	0.472038
YLR298C	YHC1	YLR298C	-1.08396	5.45702	50.8912	4.18e-05	0.000358	0.471731
YFR031C-A	RPL2A	YFR031C-A	-1.08423	6.79244	73.7002	8.97e-06	0.00013	0.471645
YOL006C	TOP1	YOL006C	-1.09142	8.44791	72.806	9.45e-06	0.000133	0.469298
YJR014W	TMA22	YJR014W	-1.09332	7.98858	92.3288	3.41e-06	7.03e-05	0.468683
YLR360W	VPS38	YLR360W	-1.09383	4.80979	130.191	7.54e-07	2.68e-05	0.468516
YDR011W	SNQ2	YDR011W	-1.09409	5.07384	152.009	3.77e-07	1.69e-05	0.468432
YPR040W	TIP41	YPR040W	-1.09453	4.13952	90.4025	3.74e-06	7.46e-05	0.468288
tK(CUU)D1	tK(CUU)D1	NA	-1.09544	6.15833	95.8132	2.9e-06	6.24e-05	0.467992
YNL245C	CWC25	YNL245C	-1.09574	4.59361	34.3893	0.000196	0.00111235	0.467895
YOR377W	ATF1	YOR377W	-1.09711	7.37957	127.511	8.27e-07	2.85e-05	0.467452
YIL044C	AGE2	YIL044C	-1.0998	3.14775	33.8886	0.000207	0.00115768	0.466582
YLR297W	YLR297W	YLR297W	-1.10235	3.68072	73.1126	9.29e-06	0.000132	0.465759
YPL170W	DAP1	YPL170W	-1.10265	6.78365	147.137	4.37e-07	1.85e-05	0.465661
YHR002W	LEU5	YHR002W	-1.10357	2.70701	42.4634	8.64e-05	0.000599	0.465364
YGR123C	PPT1	YGR123C	-1.10575	5.52135	45.2444	6.71e-05	0.000498	0.464662
YGR133W	PEX4	YGR133W	-1.10638	0.578946	25.4217	0.000595	0.00263658	0.464457
YIL018W	RPL2B	YFR031C-A	-1.10727	6.65171	167.691	2.43e-07	1.28e-05	0.464171
YIL024C	YIL024C	YIL024C	-1.11211	4.68106	104.351	2e-06	4.95e-05	0.462618
YMR152W	YIM1	YMR152W	-1.11401	2.71729	54.2064	3.23e-05	0.000303	0.462009
YLR423C	ATG17	YLR423C	-1.11443	6.04626	52.7671	3.61e-05	0.000324	0.461874
YGR231C	PHB2	YGR231C	-1.11459	-0.401426	17.4964	0.00211168	0.00717735	0.461821
YMR182W-A	YMR182W-A	YMR182W-A	-1.11472	4.10416	35.3259	0.000177	0.00103492	0.46178
YLR299W	ECM38	YLR299W	-1.11603	2.01195	51.5837	3.96e-05	0.000345	0.461362
YDR359C	EAF1	YDR359C	-1.11854	7.82963	149.337	4.09e-07	1.76e-05	0.460559
YDR047W	HEM12	YDR047W	-1.12188	5.83449	102.896	2.13e-06	5.11e-05	0.459496
YJL101C	GSH1	YJL101C	-1.12224	6.81938	107.809	1.73e-06	4.47e-05	0.459381
YLR227W-B	YLR227W-B	NA	-1.12392	2.62375	47.9619	5.32e-05	0.000423	0.458846
YCR048W	ARE1	YCR048W	-1.12823	6.79339	83.269	5.33e-06	9.48e-05	0.457476
YPR194C	OPT2	YPR194C	-1.12916	4.61247	101.226	2.29e-06	5.4e-05	0.457181
YBR258C	SHG1	YBR258C	-1.12997	8.06057	99.2085	2.5e-06	5.63e-05	0.456927
YOR332W	VMA4	YOR332W	-1.1311	7.27389	69.7281	1.13e-05	0.000151	0.456569
YOR097C	YOR097C	YOR097C	-1.13167	2.46436	36.9098	0.000149	0.000914	0.456386
YKL023W	YKL023W	YKL023W	-1.13368	10.0046	27.8641	0.000428	0.00203761	0.455752
YMR122W-A	YMR122W-A	YMR122W-A	-1.13587	6.59379	97.8408	2.65e-06	5.84e-05	0.455059
YGR198W	YPP1	YGR198W	-1.13655	3.62364	89.7678	3.85e-06	7.6e-05	0.454845
YLL018C-A	COX19	YLL018C-A	-1.13676	6.56371	159.936	3e-07	1.46e-05	0.454779
YOL036W	YOL036W	YOL036W	-1.13761	8.53106	75.3214	8.18e-06	0.000123	0.454513
RUF20	RUF20	NA	-1.13927	-0.298588	15.6397	0.0030078	0.00957002	0.453991
YPL182C	YPL182C	NA	-1.14041	4.27921	106.84	1.8e-06	4.62e-05	0.453631
YDL126C	CDC48	YDL126C	-1.14152	4.84369	63.9804	1.63e-05	0.000189	0.453282
YKL195W	MIA40	YKL195W	-1.14448	8.32339	120.072	1.08e-06	3.25e-05	0.452353
YHR133C	NSG1	YHR133C	-1.14482	6.03402	64.8067	1.54e-05	0.000183	0.452247
YDR277C	MTH1	YDR277C	-1.14985	4.23582	126.663	8.52e-07	2.89e-05	0.450671
YJR131W	MNS1	YJR131W	-1.15156	1.08616	36.3188	0.000159	0.000961	0.450138
YHL023C	NPR3	YHL023C	-1.15174	6.14192	69.2473	1.17e-05	0.000153	0.450081
YMR018W	YMR018W	YMR018W	-1.15497	6.51127	170.257	2.27e-07	1.23e-05	0.449074
YJR155W	AAD10	YJR155W	-1.15547	9.54101	91.105	3.61e-06	7.28e-05	0.448919
YLR365W	YLR365W	NA	-1.15549	2.73004	66.8958	1.35e-05	0.000167	0.448914
snR11	snR11	NA	-1.16211	1.80213	43.3582	7.95e-05	0.000564	0.446859
YER131W	RPS26B	YER131W	-1.16363	3.88038	37.3837	0.000142	0.000882	0.446388
YIL168W	YIL168W	NA	-1.16578	2.86484	59.5253	2.2e-05	0.000231	0.445725
YGR112W	SHY1	YGR112W	-1.16757	7.63758	123.913	9.39e-07	3.01e-05	0.445171
YGR270W	YTA7	YGR270W	-1.17165	6.47622	45.2663	6.7e-05	0.000498	0.443915
YFL062W	COS4	YFL062W	-1.17185	0.92673	33.3734	0.000219	0.00121066	0.443851
YPR022C	YPR022C	YPR022C	-1.1724	2.33474	41.2624	9.67e-05	0.000651	0.443681
YKR051W	YKR051W	YKR051W	-1.17715	4.1892	99.5496	2.46e-06	5.62e-05	0.442223
YKR002W	PAP1	YKR002W	-1.17965	4.70559	98.663	2.56e-06	5.73e-05	0.44146
YPL020C	ULP1	YPL020C	-1.17996	4.0744	68.3076	1.24e-05	0.000158	0.441363
YMR159C	ATG16	YMR159C	-1.18038	7.90137	120.527	1.06e-06	3.24e-05	0.441237
YER092W	IES5	YER092W	-1.18525	4.61996	52.0306	3.82e-05	0.000338	0.439748
YKL220C	FRE2	YKL220C	-1.18535	7.44898	64.985	1.53e-05	0.000182	0.439717
YPL226W	NEW1	YPL226W	-1.18784	-0.526593	20.8738	0.00118015	0.00452861	0.438961
YER071C	TDA2	YER071C	-1.18851	5.40917	150.589	3.94e-07	1.74e-05	0.438755
YDL217C	TIM22	YDL217C	-1.19245	1.34581	21.7413	0.00102755	0.00406604	0.437559
YPR110C	RPC40	YPR110C	-1.19274	7.02337	99.2142	2.5e-06	5.63e-05	0.437473
YKR075C	YKR075C	YKR075C	-1.19407	7.41578	71.8795	9.98e-06	0.000138	0.437067
YLR227C	ADY4	YLR227C	-1.19689	2.27462	66.8203	1.36e-05	0.000167	0.436215
YLR073C	RFU1	YLR073C	-1.19773	4.69673	135.256	6.36e-07	2.38e-05	0.43596
YLR401C	DUS3	YLR401C	-1.19826	3.56976	70.293	1.1e-05	0.000149	0.435801
YNL045W	LAP2	YNL045W	-1.19952	6.93144	125.349	8.92e-07	2.93e-05	0.435421
YDR442W	YDR442W	NA	-1.20102	3.54612	66.0279	1.43e-05	0.000173	0.434967
YDR509W	YDR509W	NA	-1.20207	7.34616	63.9471	1.63e-05	0.000189	0.434651
YER107C	GLE2	YER107C	-1.20235	0.825109	24.5446	0.000674	0.00292376	0.434566
YBR185C	MBA1	YBR185C	-1.2096	2.5118	44.7834	6.99e-05	0.000514	0.432389
YPL067C	YPL067C	YPL067C	-1.21487	2.78295	70.9122	1.06e-05	0.000144	0.430813
YLR338W	OPI9	NA	-1.21743	2.33983	27.1844	0.000468	0.0021883	0.430048
YFR031C	SMC2	YFR031C	-1.22327	4.83178	24.694	0.00066	0.00287716	0.428311
snR32	snR32	NA	-1.22737	6.99111	82.3949	5.58e-06	9.66e-05	0.427097
YDR117C	TMA64	YDR117C	-1.22766	6.59884	92.1169	3.45e-06	7.04e-05	0.42701
YOR301W	RAX1	YOR301W	-1.22949	9.48444	100.262	2.38e-06	5.49e-05	0.426469
YLR101C	YLR101C	NA	-1.22956	2.17171	57.2608	2.58e-05	0.000261	0.426449
YML055W	SPC2	YML055W	-1.22959	5.90269	115.17	1.3e-06	3.65e-05	0.426438
YLR068W	FYV7	YLR068W	-1.23063	4.08071	85.269	4.81e-06	8.86e-05	0.426132
YOR094W	ARF3	YOR094W	-1.23138	2.16474	61.6447	1.9e-05	0.000209	0.42591
YHR161C	YAP1801	YHR161C	-1.23696	0.187259	20.6718	0.00121954	0.00463218	0.424266
YKL050C	YKL050C	YKL050C	-1.23712	6.57856	34.572	0.000192	0.00109782	0.424219
YMR173W	DDR48	YMR173W	-1.24029	5.33442	113.327	1.39e-06	3.81e-05	0.423287
YFR017C	IGD1	YFR017C	-1.241	3.90772	34.376	0.000196	0.00111235	0.423079
YLR411W	CTR3	YLR411W	-1.24218	2.06257	37.9461	0.000134	0.000843	0.422733
YKL089W	MIF2	YKL089W	-1.24244	9.08483	50.6771	4.26e-05	0.000363	0.422659
YER054C	GIP2	YER054C	-1.24278	4.63882	83.1794	5.35e-06	9.49e-05	0.422558
YDR204W	COQ4	YDR204W	-1.24697	1.35792	21.9892	0.000988	0.00393664	0.421331
YOL155W-A	YOL155W-A	YOL155W-A	-1.24715	1.65813	49.8508	4.55e-05	0.00038	0.421279
YHR216W	IMD2	YHR216W	-1.24817	1.51565	18.2107	0.00185563	0.00646393	0.420982
YLR031W	YLR031W	YLR031W	-1.24833	10.6448	34.9595	0.000184	0.00106213	0.420934
YOR095C	RKI1	YOR095C	-1.25108	2.35604	63.5776	1.67e-05	0.000192	0.420134
snR46	snR46	NA	-1.25425	4.73505	74.0757	8.78e-06	0.000128	0.419211
YMR112C	MED11	NA	-1.25577	2.52676	76.0583	7.85e-06	0.000119	0.418769
YOL140W	ARG8	YOL140W	-1.26238	-0.794295	16.3989	0.00259429	0.00850657	0.416855
YBR284W	YBR284W	YBR284W	-1.26379	6.18299	156.157	3.34e-07	1.57e-05	0.416448
tG(CCC)O	SUF5	NA	-1.26438	9.30761	81.7479	5.77e-06	9.81e-05	0.41628
YCR049C	YCR049C	NA	-1.26641	3.36677	62.5452	1.79e-05	0.0002	0.415693
YHR072W-A	NOP10	YHR072W-A	-1.26792	4.36992	176.117	1.94e-07	1.12e-05	0.415257
YKL153W	YKL153W	NA	-1.26797	5.26935	230.178	5.76e-08	5.44e-06	0.415245
YFR028C	CDC14	YFR028C	-1.26819	5.00439	44.6225	7.1e-05	0.000517	0.41518
YGL126W	SCS3	YGL126W	-1.26825	8.38265	160.372	2.97e-07	1.46e-05	0.415164
YLR013W	GAT3	YLR013W	-1.26894	3.70889	41.2429	9.69e-05	0.000652	0.414964
YLR406C-A	YLR406C-A	YLR406C-A	-1.26918	9.02596	122.24	9.97e-07	3.07e-05	0.414895
YLR364W	GRX8	YLR364W	-1.27182	4.38974	133.877	6.66e-07	2.43e-05	0.414136
YGR010W	NMA2	YGR010W	-1.27491	7.21379	115.708	1.27e-06	3.62e-05	0.413252
YDR055W	PST1	YDR055W	-1.27826	2.51017	41.6315	9.34e-05	0.000635	0.412292
YEL041W	YEF1	YEL041W	-1.28045	5.02277	83.0786	5.38e-06	9.49e-05	0.411668
YIR018W	YAP5	YIR018W	-1.2806	4.50701	143.927	4.82e-07	1.99e-05	0.411624
YDL067C	COX9	YDL067C	-1.28219	7.2045	155.421	3.42e-07	1.59e-05	0.411172
YLR280C	YLR280C	NA	-1.28399	-1.00839	16.6301	0.00248227	0.00820862	0.410658
YDR133C	YDR133C	NA	-1.28423	2.9394	47.1903	5.67e-05	0.000443	0.410591
YML101C-A	YML101C-A	NA	-1.28567	7.97883	123.251	9.61e-07	3.03e-05	0.410181
YJR083C	ACF4	YJR083C	-1.28795	2.66573	56.4462	2.74e-05	0.00027	0.409531
YHR155W	YSP1	YHR155W	-1.28845	6.20642	165.057	2.61e-07	1.35e-05	0.409392
YGL170C	SPO74	YGL170C	-1.2894	1.63378	51.0593	4.13e-05	0.000355	0.409122
YBR211C	AME1	YBR211C	-1.29094	3.98023	135.698	6.27e-07	2.35e-05	0.408685
YER110C	KAP123	YER110C	-1.29228	6.13486	133.266	6.79e-07	2.47e-05	0.408305
YPL225W	YPL225W	YPL225W	-1.29479	5.31474	134.437	6.53e-07	2.4e-05	0.407596
YJL027C	YJL027C	YJL027C	-1.29753	3.78422	71.5676	1.02e-05	0.00014	0.406822
YNL238W	KEX2	YNL238W	-1.2985	4.1324	118.445	1.15e-06	3.38e-05	0.40655
YIL156W	UBP7	YIL156W	-1.30137	2.58192	35.8379	0.000167	0.000994	0.405742
YGL172W	NUP49	YGL172W	-1.30231	0.294196	31.7773	0.000264	0.00139274	0.405478
tP(UGG)F	SUF9	NA	-1.30706	5.72742	26.2377	0.000532	0.0024337	0.404143
YGL188C	YGL188C	NA	-1.30717	3.58185	44.6728	7.06e-05	0.000516	0.404114
YNR051C	BRE5	YNR051C	-1.30788	2.19826	59.0822	2.27e-05	0.000235	0.403914
YNL257C	SIP3	YNL257C	-1.30868	3.53612	123.732	9.45e-07	3.01e-05	0.40369
YNL286W	CUS2	YNL286W	-1.31157	7.49488	157.527	3.22e-07	1.53e-05	0.402881
YLL010C	PSR1	YLL010C	-1.31403	3.09074	25.8232	0.000563	0.00252701	0.402195
YHR180W-A	YHR180W-A	NA	-1.31419	7.8153	134.512	6.52e-07	2.4e-05	0.402151
YDL244W	THI13	YDL244W	-1.31629	7.53517	221.049	6.93e-08	5.9e-06	0.401567
YNL044W	YIP3	YNL044W	-1.3264	7.20005	159.738	3.02e-07	1.46e-05	0.398763
YLR097C	HRT3	YLR097C	-1.32819	3.56568	103.92	2.04e-06	4.96e-05	0.398267
YJL036W	SNX4	YJL036W	-1.32821	7.54999	136.939	6.02e-07	2.32e-05	0.398263
YLR292C	SEC72	YLR292C	-1.33046	4.58987	49.6547	4.62e-05	0.000383	0.397642
YOR105W	YOR105W	YOR105W	-1.3315	6.66428	114.328	1.34e-06	3.74e-05	0.397354
YDR052C	DBF4	YDR052C	-1.3322	7.22715	257.996	3.42e-08	4.01e-06	0.397161
YBR184W	YBR184W	YBR184W	-1.3324	4.13323	73.4821	9.09e-06	0.00013	0.397108
YGR045C	YGR045C	NA	-1.33389	3.74037	95.0693	3e-06	6.41e-05	0.396696
YGR054W	YGR054W	YGR054W	-1.33656	7.27551	146.156	4.5e-07	1.89e-05	0.395964
YLR268W	SEC22	YLR268W	-1.33783	8.24417	117.026	1.21e-06	3.5e-05	0.395615
YHR018C	ARG4	YHR018C	-1.3425	4.6443	163.674	2.71e-07	1.38e-05	0.394337
YNL103W	MET4	NA	-1.34332	4.11582	40.6385	0.000103	0.000684	0.394113
YER123W	YCK3	YER123W	-1.34572	5.21675	57.9026	2.47e-05	0.000251	0.393457
YIR019C	MUC1	YIR019C	-1.34855	2.11065	82.2394	5.62e-06	9.68e-05	0.392687
YFL004W	VTC2	YFL004W	-1.35004	3.55906	102.258	2.19e-06	5.19e-05	0.392282
YPL145C	KES1	YPL145C	-1.35265	1.69625	54.6986	3.12e-05	0.000296	0.391573
YGL210W	YPT32	YGL210W	-1.35336	5.56828	53.4356	3.43e-05	0.000316	0.39138
YBL059C-A	CMC2	YBL059C-A	-1.35537	-0.275717	27.4974	0.000449	0.00211934	0.390835
YLR299C-A	YLR299C-A	NA	-1.35652	6.01547	78.8394	6.73e-06	0.000108	0.390522
YGR153W	YGR153W	YGR153W	-1.35713	6.00042	214.051	8.03e-08	6.42e-06	0.390359
YJR076C	CDC11	YJR076C	-1.3581	10.0678	41.7091	9.27e-05	0.000631	0.390095
YDR253C	MET32	YDR253C	-1.36313	7.14034	179.493	1.78e-07	1.05e-05	0.388739
YJL193W	YJL193W	YJL193W	-1.36322	3.36977	123.856	9.41e-07	3.01e-05	0.388714
YNL091W	NST1	YNL091W	-1.36457	2.84946	78.6013	6.82e-06	0.000109	0.38835
YMR135C	GID8	YMR135C	-1.36482	6.53441	129.548	7.71e-07	2.7e-05	0.388282
YBR139W	YBR139W	YBR139W	-1.36736	4.34301	76.0714	7.84e-06	0.000119	0.3876
YHR201C	PPX1	YHR201C	-1.37318	8.56165	91.277	3.59e-06	7.26e-05	0.386039
snR33	snR33	NA	-1.3771	2.77163	58.2812	2.4e-05	0.000246	0.384992
YKR041W	YKR041W	YKR041W	-1.37723	3.64545	46.4754	6.03e-05	0.000461	0.384957
YDR529C	QCR7	YDR529C	-1.37814	4.15616	195.446	1.21e-07	8.24e-06	0.384716
YMR044W	IOC4	YMR044W	-1.38482	7.38551	104.719	1.97e-06	4.92e-05	0.382939
YJR106W	ECM27	YJR106W	-1.38576	6.31273	160.181	2.98e-07	1.46e-05	0.382687
YOR117W	RPT5	YOR117W	-1.38771	3.36186	110.47	1.56e-06	4.13e-05	0.382171
YIL052C	RPL34B	YIL052C	-1.39047	5.78671	148.212	4.23e-07	1.81e-05	0.381441
YKR039W	GAP1	YKR039W	-1.39579	0.46803	30.7605	0.000297	0.00153256	0.380037
YOR142W-B	YOR142W-B	NA	-1.39614	5.28817	73.4234	9.12e-06	0.00013	0.379944
YOR222W	ODC2	YOR222W	-1.39822	8.11072	55.4467	2.95e-05	0.000286	0.379398
YBR196C-A	YBR196C-A	YBR196C-A	-1.39907	3.22975	77.4653	7.26e-06	0.000114	0.379174
YBR111W-A	SUS1	YBR111W-A	-1.40094	-1.23841	16.9984	0.00231577	0.00775632	0.378682
YGR161W-C	YGR161W-C	YGR161W-C	-1.40265	4.57984	80.157	6.27e-06	0.000103	0.378235
YKL053C-A	MDM35	YKL053C-A	-1.40491	3.46695	49.3174	4.75e-05	0.00039	0.377641
YOR186W	YOR186W	YOR186W	-1.4074	7.35424	197.069	1.17e-07	8.13e-06	0.37699
YHR070W	TRM5	YHR070W	-1.40827	4.87525	101.179	2.29e-06	5.4e-05	0.376763
YIL046W	MET30	YIL046W	-1.40999	2.20851	61.0276	1.98e-05	0.000215	0.376315
YOL029C	YOL029C	YOL029C	-1.41288	0.229373	43.6835	7.72e-05	0.000553	0.37556
YKL023C-A	YKL023C-A	YKL023C-A	-1.41352	3.4214	41.5118	9.44e-05	0.000639	0.375395
YNL017C	YNL017C	NA	-1.41581	8.34507	116.33	1.24e-06	3.55e-05	0.3748
YJR008W	YJR008W	YJR008W	-1.41924	-0.912185	29.7744	0.000336	0.00168736	0.37391
YML100W-A	YML100W-A	YML100W-A	-1.42301	8.71345	136.611	6.08e-07	2.32e-05	0.372933
YBR273C	UBX7	YBR273C	-1.42751	4.9029	227.511	6.08e-08	5.6e-06	0.371772
YIL045W	PIG2	YIL045W	-1.42853	6.97161	279.232	2.38e-08	3.6e-06	0.37151
YKL002W	DID4	YKL002W	-1.43152	6.25832	145.091	4.65e-07	1.94e-05	0.370741
YNL229C	URE2	YNL229C	-1.43294	3.50343	86.8889	4.44e-06	8.42e-05	0.370375
YLR233C	EST1	YLR233C	-1.43567	0.492395	38.9617	0.000121	0.000781	0.369676
snR36	snR36	NA	-1.44123	5.18661	279.863	2.35e-08	3.6e-06	0.368252
YLR441C	RPS1A	YLR441C	-1.45025	6.79658	96.0281	2.88e-06	6.22e-05	0.365958
YMR264W	CUE1	YMR264W	-1.45079	4.44583	91.8803	3.48e-06	7.1e-05	0.36582
YEL065W	SIT1	YEL065W	-1.45293	3.81164	104.358	2e-06	4.95e-05	0.36528
snR39	snR39	NA	-1.45702	3.33538	78.0116	7.05e-06	0.000111	0.364245
YJR011C	YJR011C	YJR011C	-1.45767	-0.326066	17.6877	0.0020391	0.00695881	0.364081
YKL177W	YKL177W	NA	-1.45792	5.03076	119.976	1.08e-06	3.25e-05	0.364017
YER185W	PUG1	YER185W	-1.45901	6.4802	120.155	1.08e-06	3.25e-05	0.363742
YKL034W	TUL1	YKL034W	-1.46012	5.11878	223.526	6.59e-08	5.7e-06	0.363463
YHR019C	DED81	YHR019C	-1.46193	3.33115	86.7095	4.48e-06	8.45e-05	0.363006
YOL058W	ARG1	YOL058W	-1.46774	4.6697	158.904	3.09e-07	1.48e-05	0.361549
YDL072C	YET3	YDL072C	-1.4681	0.710689	35.4618	0.000174	0.00102342	0.361459
YLR231C	BNA5	YLR231C	-1.46909	2.08637	46.3869	6.08e-05	0.000463	0.36121
snR38	snR38	NA	-1.46944	5.57868	110.782	1.54e-06	4.11e-05	0.361121
YGR104C	SRB5	YGR104C	-1.4724	4.28979	58.0265	2.44e-05	0.00025	0.360383
snR61	snR61	NA	-1.47669	5.22996	112.582	1.43e-06	3.9e-05	0.359313
YOL043C	NTG2	YOL043C	-1.48889	3.64545	90.9182	3.65e-06	7.32e-05	0.356285
YKL167C	MRP49	YKL167C	-1.49568	7.61621	123.306	9.59e-07	3.03e-05	0.354614
YDR303C	RSC3	YDR303C	-1.49661	6.20844	32.6831	0.000237	0.00128322	0.354386
YOR367W	SCP1	YOR367W	-1.50398	3.57753	138.845	5.66e-07	2.22e-05	0.352579
YLR400W	YLR400W	NA	-1.51803	8.39451	79.4514	6.52e-06	0.000105	0.349163
YLR172C	DPH5	YLR172C	-1.51961	4.96388	42.657	8.48e-05	0.000594	0.348781
YCR045W-A	YCR045W-A	NA	-1.52021	4.31965	109.335	1.63e-06	4.27e-05	0.348634
YJR142W	YJR142W	YJR142W	-1.52091	0.457509	42.5319	8.58e-05	0.000597	0.348466
YKL188C	PXA2	YKL188C	-1.52176	2.06077	59.4283	2.21e-05	0.000232	0.34826
YGR271W	SLH1	YGR271W	-1.52388	2.27181	65.3541	1.49e-05	0.000178	0.347749
YHR112C	YHR112C	YHR112C	-1.52806	4.35088	189.605	1.39e-07	9.1e-06	0.346743
YNL211C	YNL211C	YNL211C	-1.52875	2.91173	47.4902	5.53e-05	0.000435	0.346578
YNR002C	ATO2	YNR002C	-1.54225	5.74082	125.492	8.87e-07	2.92e-05	0.34335
YOR008W-B	YOR008W-B	NA	-1.55289	5.16338	124.335	9.25e-07	3e-05	0.340827
YGR293C	YGR293C	NA	-1.55296	5.42753	46.9222	5.8e-05	0.00045	0.34081
YPR032W	SRO7	YPR032W	-1.55841	8.24054	265.91	2.98e-08	3.7e-06	0.339525
YKL075C	YKL075C	YKL075C	-1.56767	5.48249	166.429	2.51e-07	1.32e-05	0.337352
snR73	snR73	NA	-1.5678	5.22417	170.567	2.25e-07	1.23e-05	0.337322
YLR186W	EMG1	YLR186W	-1.56808	3.06362	87.4028	4.32e-06	8.32e-05	0.337257
YGR161W-B	YGR161W-B	NA	-1.56938	7.19421	226.812	6.16e-08	5.6e-06	0.336952
YOR312C	RPL20B	NA	-1.57013	3.1587	76.9965	7.45e-06	0.000116	0.336778
YBR265W	TSC10	YBR265W	-1.57175	8.67734	223.334	6.61e-08	5.7e-06	0.336399
YML034W	SRC1	YML034W	-1.5718	4.91253	154.688	3.49e-07	1.61e-05	0.336389
YHL002W	HSE1	YHL002W	-1.57198	8.61158	108.362	1.7e-06	4.4e-05	0.336347
YCL007C	YCL007C	NA	-1.58628	4.8737	270.593	2.75e-08	3.61e-06	0.333028
YHR032W	ERC1	YHR032W	-1.59258	0.881799	49.653	4.62e-05	0.000383	0.331579
YIL088C	AVT7	YIL088C	-1.59339	0.871092	72.2233	9.78e-06	0.000136	0.331392
YBR109C	CMD1	YBR109C	-1.59596	0.573874	49.1437	4.82e-05	0.000394	0.330803
YJR126C	VPS70	YJR126C	-1.59689	6.27271	251.999	3.81e-08	4.06e-06	0.330588
YDR461C-A	YDR461C-A	YDR461C-A	-1.59742	6.4726	137.163	5.98e-07	2.32e-05	0.330467
YDR322W	MRPL35	YDR322W	-1.5985	0.770158	25.8579	0.00056	0.00251954	0.33022
YGL168W	HUR1	YGL168W	-1.61537	1.92967	32.9158	0.000231	0.00126092	0.326382
YLR367W	RPS22B	YLR367W	-1.62162	8.62135	189.54	1.39e-07	9.1e-06	0.32497
YOL154W	ZPS1	YOL154W	-1.62178	1.8347	56.0697	2.82e-05	0.000277	0.324934
YGL139W	FLC3	YGL139W	-1.62393	7.32979	272.387	2.66e-08	3.61e-06	0.32445
YCL041C	YCL041C	NA	-1.63274	-0.389147	21.6271	0.00104621	0.00412774	0.322476
YLL023C	POM33	YLL023C	-1.63517	7.28228	184.442	1.58e-07	9.82e-06	0.321933
YKL106C-A	YKL106C-A	YKL106C-A	-1.64307	2.79188	69.1508	1.18e-05	0.000153	0.320175
YPL189C-A	COA2	YPL189C-A	-1.64747	6.14428	230.386	5.74e-08	5.44e-06	0.319199
YER160C	YER160C	NA	-1.64773	6.01818	125.822	8.77e-07	2.92e-05	0.319141
YOR167C	RPS28A	YOR167C	-1.64979	4.08012	57.3444	2.57e-05	0.000259	0.318686
snR48	snR48	NA	-1.65361	8.41011	122.876	9.74e-07	3.05e-05	0.317843
YHL025W	SNF6	YHL025W	-1.65687	8.24028	208.852	8.98e-08	6.86e-06	0.317126
YPR056W	TFB4	YPR056W	-1.65697	2.21356	117.108	1.21e-06	3.5e-05	0.317104
YML102W	CAC2	YML102W	-1.659	1.67858	44.7643	7.01e-05	0.000515	0.316659
YPL083C	SEN54	YPL083C	-1.66038	1.31231	66.9478	1.35e-05	0.000167	0.316356
YDR507C	GIN4	YDR507C	-1.66217	2.15416	32.5843	0.00024	0.00129412	0.315963
YEL030C-A	YEL030C-A	NA	-1.66519	-1.84915	16.5562	0.00251745	0.00829242	0.315304
YDR384C	ATO3	YDR384C	-1.66732	5.20477	246.695	4.2e-08	4.41e-06	0.314838
YOR215C	AIM41	YOR215C	-1.68154	4.07501	110.43	1.56e-06	4.13e-05	0.311749
YEL066W	HPA3	NA	-1.68367	7.32321	100.817	2.33e-06	5.41e-05	0.311291
YBR043C	QDR3	YBR043C	-1.68437	5.88102	365.444	6.87e-09	1.97e-06	0.311139
YPR153W	YPR153W	YPR153W	-1.69093	2.79103	149.32	4.09e-07	1.76e-05	0.309728
YJR139C	HOM6	YJR139C	-1.69146	8.92358	67.7047	1.28e-05	0.000161	0.309614
YDR210W-B	YDR210W-B	NA	-1.69668	7.27981	150.196	3.98e-07	1.74e-05	0.308496
YNL215W	IES2	YNL215W	-1.6996	5.1922	74.0336	8.8e-06	0.000128	0.307872
YGR146C	ECL1	YGR146C	-1.70414	1.12806	48.6254	5.03e-05	0.000407	0.306905
YGR018C	YGR018C	YGR018C	-1.7112	3.50866	82.4164	5.57e-06	9.66e-05	0.305405
YLR410W-B	YLR410W-B	NA	-1.71414	2.35768	53.5415	3.4e-05	0.000314	0.304784
YPL044C	YPL044C	NA	-1.71946	6.02023	271.727	2.69e-08	3.61e-06	0.303662
YEL073C	YEL073C	YEL073C	-1.71948	7.09382	126.697	8.51e-07	2.89e-05	0.303659
YBR160W	CDC28	YBR160W	-1.72805	5.62798	126.367	8.6e-07	2.89e-05	0.30186
YNL082W	PMS1	YNL082W	-1.72929	1.6617	48.2956	5.17e-05	0.000415	0.3016
YBR274W	CHK1	YBR274W	-1.73345	6.28208	315.585	1.35e-08	3.25e-06	0.300733
YBR196C	PGI1	YBR196C	-1.73661	0.0854428	47.649	5.46e-05	0.000431	0.300074
YOR191W	ULS1	YOR191W	-1.73977	4.00087	142.242	5.08e-07	2.07e-05	0.299418
YDL137W	ARF2	YDL137W	-1.74001	10.6361	38.7415	0.000124	0.000791	0.299367
YPL230W	USV1	YPL230W	-1.74261	6.38666	122.377	9.92e-07	3.07e-05	0.298828
tP(UGG)H	SUF8	NA	-1.7452	6.34542	38.9123	0.000122	0.000783	0.298293
snR37	snR37	NA	-1.74669	4.3376	204.02	9.98e-08	7.3e-06	0.297985
YOR192C	THI72	YOR192C	-1.75084	9.53986	144.326	4.76e-07	1.98e-05	0.297129
YOR063W	RPL3	YOR063W	-1.75212	3.70179	26.1842	0.000536	0.0024466	0.296866
YLR354C	TAL1	YLR354C	-1.75486	-2.17747	16.9897	0.00231957	0.00775632	0.296302
snR54	snR54	NA	-1.76211	-1.82711	17.9868	0.00193163	0.00666991	0.294816
YNL154C	YCK2	YNL154C	-1.77019	6.43597	179.079	1.8e-07	1.05e-05	0.293169
YPL234C	VMA11	YPL234C	-1.77029	4.06901	150.077	4e-07	1.74e-05	0.293151
YDR322C-A	TIM11	YDR322C-A	-1.77824	6.11791	209.383	8.87e-08	6.86e-06	0.29154
YFL002C	SPB4	YFL002C	-1.78804	9.70544	163.371	2.73e-07	1.38e-05	0.289565
YOL120C	RPL18A	YNL301C	-1.79353	3.84671	74.4518	8.6e-06	0.000127	0.288465
YMR104C	YPK2	YMR104C	-1.79498	6.59668	83.841	5.17e-06	9.23e-05	0.288176
YML056C	IMD4	YML056C	-1.79683	4.37113	130.009	7.58e-07	2.68e-05	0.287806
YNL256W	FOL1	YNL256W	-1.80474	3.77967	114.506	1.33e-06	3.73e-05	0.286232
YPL228W	CET1	YPL228W	-1.80579	10.1965	55.4661	2.94e-05	0.000286	0.286024
YNL034W	YNL034W	YNL034W	-1.80978	1.51276	85.636	4.72e-06	8.75e-05	0.285234
YBR029C	CDS1	YBR029C	-1.82094	-0.971342	19.9939	0.00136394	0.00503317	0.283037
YFL003C	MSH4	YFL003C	-1.82601	3.9157	187.573	1.46e-07	9.28e-06	0.282044
YGL249W	ZIP2	YGL249W	-1.82984	8.43133	116.428	1.24e-06	3.55e-05	0.281296
YNL036W	NCE103	YNL036W	-1.8353	3.99252	156.975	3.27e-07	1.55e-05	0.280233
YML077W	BET5	YML077W	-1.83535	4.06969	270.681	2.74e-08	3.61e-06	0.280223
YIL066W-A	YIL066W-A	NA	-1.8358	3.48899	84.3612	5.04e-06	9.1e-05	0.280137
YMR242C	RPL20A	NA	-1.83708	6.77339	147.034	4.38e-07	1.85e-05	0.279888
YER174C	GRX4	YER174C	-1.83842	6.39886	119.785	1.09e-06	3.26e-05	0.279628
snR44	snR44	NA	-1.83984	8.81303	196.896	1.17e-07	8.13e-06	0.279352
YNL230C	ELA1	YNL230C	-1.84911	6.07855	49.8022	4.57e-05	0.00038	0.277564
YMR227C	TAF7	YMR227C	-1.85064	0.111838	51.8582	3.88e-05	0.000341	0.277269
YLR465C	BSC3	NA	-1.8522	-0.253406	36.5753	0.000155	0.000939	0.27697
snR189	snR189	NA	-1.86119	4.02087	122.937	9.72e-07	3.05e-05	0.27525
YMR183C	SSO2	YMR183C	-1.86374	8.00386	277.081	2.46e-08	3.6e-06	0.274762
YKR030W	GMH1	YKR030W	-1.86652	7.58813	425.9	3.38e-09	1.34e-06	0.274234
YDR534C	FIT1	YDR534C	-1.8693	3.87627	181.555	1.69e-07	1.04e-05	0.273706
YBR295W	PCA1	YBR295W	-1.87205	5.46617	33.7953	0.000209	0.00116596	0.273185
YDL007W	RPT2	YDL007W	-1.87403	1.86952	100.989	2.31e-06	5.41e-05	0.27281
YML009W-B	YML009W-B	NA	-1.87859	9.04274	163.401	2.73e-07	1.38e-05	0.27195
YGL099W	LSG1	YGL099W	-1.88826	2.4275	103.033	2.12e-06	5.1e-05	0.270132
YDR519W	FPR2	YDR519W	-1.89211	2.25455	102.738	2.14e-06	5.13e-05	0.269412
YOL159C	YOL159C	YOL159C	-1.89492	10.1957	142.004	5.12e-07	2.07e-05	0.268889
YER187W	YER187W	YER187W	-1.91343	3.24796	140.081	5.44e-07	2.15e-05	0.26546
YNL124W	NAF1	YNL124W	-1.91564	6.12107	266.286	2.96e-08	3.7e-06	0.265054
YML068W	ITT1	YML068W	-1.91923	9.48217	39.1819	0.000118	0.000765	0.264396
YDR217C	RAD9	YDR217C	-1.92403	3.79613	242.753	4.52e-08	4.6e-06	0.263518
YPL229W	YPL229W	YPL229W	-1.92794	5.29239	278.007	2.43e-08	3.6e-06	0.262804
YDR532C	KRE28	YDR532C	-1.9391	7.31847	301.662	1.67e-08	3.29e-06	0.260779
YNL277W-A	YNL277W-A	YNL277W-A	-1.94116	4.67378	252.678	3.76e-08	4.06e-06	0.260407
YOR096W	RPS7A	YOR096W	-1.94593	5.87907	380.898	5.67e-09	1.89e-06	0.259547
YGR050C	YGR050C	YGR050C	-1.94964	2.22691	117.445	1.19e-06	3.48e-05	0.25888
YGL240W	DOC1	YGL240W	-1.95173	2.89806	65.6396	1.46e-05	0.000177	0.258506
YLR466C-B	YLR466C-B	NA	-1.95358	-0.653374	22.0322	0.000982	0.00391502	0.258174
YKL067W	YNK1	YKL067W	-1.95401	2.8085	169.021	2.34e-07	1.25e-05	0.258098
YGR074W	SMD1	YGR074W	-1.96146	3.26122	166.117	2.53e-07	1.32e-05	0.256768
YBR022W	POA1	YBR022W	-1.96304	1.80769	53.4193	3.43e-05	0.000316	0.256487
YDR276C	PMP3	YDR276C	-1.96355	5.78331	18.4273	0.00178558	0.00627847	0.256397
YGL104C	VPS73	YGL104C	-1.96661	-0.34374	34.6463	0.00019	0.00109074	0.255853
YML057C-A	YML057C-A	NA	-1.96816	5.69294	470.262	2.13e-09	1.02e-06	0.255578
YGL105W	ARC1	YGL105W	-1.97415	-0.548156	40.2277	0.000107	0.000708	0.254519
YKR085C	MRPL20	YKR085C	-1.99894	2.91988	39.7314	0.000112	0.000732	0.250184
YKL076C	PSY1	NA	-2.00358	-0.620047	33.7214	0.000211	0.00117371	0.24938
YMR091C	NPL6	YMR091C	-2.0042	-0.977319	32.3921	0.000245	0.00131583	0.249273
YBR212W	NGR1	YBR212W	-2.02063	10.1138	217.465	7.47e-08	6.12e-06	0.246451
YDR183W	PLP1	YDR183W	-2.03009	2.44839	50.1001	4.46e-05	0.000374	0.24484
YFL011W	HXT10	YFL011W	-2.03124	-0.901884	47.6428	5.46e-05	0.000431	0.244645
YGR175C	ERG1	YGR175C	-2.04859	5.13727	305.13	1.58e-08	3.29e-06	0.24172
YOL122C	SMF1	YOL122C	-2.05484	1.42973	66.2398	1.41e-05	0.000171	0.240676
YOR032W-A	YOR032W-A	YOR032W-A	-2.05574	4.84153	312.479	1.42e-08	3.25e-06	0.240526
YGL074C	YGL074C	NA	-2.07093	2.35006	202.835	1.03e-07	7.41e-06	0.238005
YJL168C	SET2	YJL168C	-2.08149	1.82304	77.0012	7.45e-06	0.000116	0.236271
YHR102W	KIC1	YHR102W	-2.0929	4.35521	375.489	6.06e-09	1.89e-06	0.23441
YBR297W	MAL33	YBR297W	-2.09912	7.0244	40.9891	9.93e-05	0.000664	0.2334
YKR104W	YKR104W	YKR104W	-2.0994	8.6855	373.941	6.17e-09	1.89e-06	0.233356
YHR032C-A	YHR032C-A	NA	-2.10057	0.0306787	54.3108	3.21e-05	0.000302	0.233166
YKR086W	PRP16	YKR086W	-2.10462	6.25868	208.817	8.98e-08	6.86e-06	0.232512
YEL032W	MCM3	YEL032W	-2.10532	4.51222	63.3921	1.69e-05	0.000193	0.2324
YEL036C	ANP1	YEL036C	-2.10585	3.96439	169.957	2.28e-07	1.23e-05	0.232315
YML061C	PIF1	YML061C	-2.11307	6.33305	245.305	4.31e-08	4.45e-06	0.231154
YHR080C	YHR080C	YHR080C	-2.11321	4.48426	308.809	1.5e-08	3.25e-06	0.231131
snR87	snR87	NA	-2.121	2.09918	118.629	1.14e-06	3.37e-05	0.229887
YKL151C	YKL151C	YKL151C	-2.13083	5.01509	275.2	2.54e-08	3.61e-06	0.228327
YJL008C	CCT8	YJL008C	-2.13094	0.387928	72.3228	9.72e-06	0.000136	0.228309
snR34	snR34	NA	-2.13135	3.27013	229.645	5.82e-08	5.44e-06	0.228244
YML091C	RPM2	YML091C	-2.13248	4.48129	223.813	6.55e-08	5.7e-06	0.228065
YHR069C	RRP4	YHR069C	-2.13409	4.86541	213.162	8.18e-08	6.47e-06	0.227811
YPL029W	SUV3	YPL029W	-2.15131	-2.09811	17.0454	0.00229551	0.00771249	0.225108
YNR015W	SMM1	YNR015W	-2.16129	-1.51374	35.7513	0.000169	0.000999	0.223557
YKL192C	ACP1	YKL192C	-2.16538	3.82817	162.99	2.76e-07	1.38e-05	0.222924
YDL134C	PPH21	YDL134C	-2.18086	4.06768	278.227	2.42e-08	3.6e-06	0.220545
YLR085C	ARP6	YLR085C	-2.19201	-0.403851	61.5536	1.91e-05	0.00021	0.218847
YLL042C	ATG10	YLL042C	-2.21538	1.25069	45.6738	6.47e-05	0.000485	0.21533
YOR336W	KRE5	YOR336W	-2.23946	7.02202	186.653	1.5e-07	9.39e-06	0.211765
YKR088C	TVP38	YKR088C	-2.24434	-0.183892	29.7504	0.000337	0.00169025	0.21105
YDR261W-A	YDR261W-A	NA	-2.24436	6.80116	314.411	1.38e-08	3.25e-06	0.211048
YGL052W	YGL052W	NA	-2.25333	8.04283	134.437	6.53e-07	2.4e-05	0.209739
YDR545W	YRF1-1	YLR467W	-2.25578	0.572399	66.6758	1.37e-05	0.000168	0.209383
YFR020W	YFR020W	YFR020W	-2.25824	10.0652	97.9149	2.64e-06	5.84e-05	0.209027
YPR016C	TIF6	YPR016C	-2.2778	7.63245	256.096	3.54e-08	4.03e-06	0.206212
YBR227C	MCX1	YBR227C	-2.28812	-2.14108	16.2518	0.0026687	0.00867166	0.204742
YCL010C	SGF29	YCL010C	-2.30208	4.68775	230.299	5.75e-08	5.44e-06	0.20277
YIR013C	GAT4	YIR013C	-2.32628	5.59861	269.63	2.79e-08	3.61e-06	0.199398
YML110C	COQ5	YML110C	-2.34728	-3.25915	15.7805	0.00292538	0.00934824	0.196517
YFR019W	FAB1	YFR019W	-2.35411	4.76249	113.913	1.36e-06	3.78e-05	0.195588
YBR146W	MRPS9	YBR146W	-2.36509	8.98591	388.372	5.18e-09	1.83e-06	0.194106
YHR214W-A	YHR214W-A	NA	-2.37583	-1.43572	42.2025	8.85e-05	0.00061	0.192666
YKL150W	MCR1	YKL150W	-2.38407	7.92538	196.098	1.2e-07	8.2e-06	0.191569
tE(UUC)M	tE(UUC)M	NA	-2.39572	4.04973	278.102	2.42e-08	3.6e-06	0.190027
YGL174W	BUD13	YGL174W	-2.41024	-1.33391	38.0695	0.000132	0.000836	0.188124
YIL151C	YIL151C	YIL151C	-2.45511	0.084312	53.6018	3.39e-05	0.000314	0.182364
YOL155C	HPF1	YOL155C	-2.46573	3.13588	223.56	6.58e-08	5.7e-06	0.181026
YNR042W	YNR042W	NA	-2.47553	1.56177	75.9208	7.91e-06	0.00012	0.1798
YKL193C	SDS22	YKL193C	-2.49863	10.1057	341.624	9.38e-09	2.52e-06	0.176944
YMR218C	TRS130	YMR218C	-2.51018	3.7874	264.801	3.03e-08	3.71e-06	0.175533
YKL122C	SRP21	YKL122C	-2.53502	2.86059	183.308	1.62e-07	1e-05	0.172537
YGR224W	AZR1	YGR224W	-2.57075	6.45497	259.787	3.31e-08	3.97e-06	0.168317
YGL068W	MNP1	YGL068W	-2.59322	5.72434	308.623	1.5e-08	3.25e-06	0.165715
YHR031C	RRM3	YHR031C	-2.59475	-1.77403	27.3025	0.000461	0.0021632	0.16554
YMR006C	PLB2	YMR006C	-2.6006	8.77454	277.521	2.44e-08	3.6e-06	0.16487
YLR086W	SMC4	YLR086W	-2.65362	6.09822	650.622	4.68e-10	4.5e-07	0.158921
YML057W	CMP2	YML057W	-2.65472	-1.48588	64.4492	1.58e-05	0.000186	0.158799
YMR238W	DFG5	YMR238W	-2.65626	7.39221	77.1126	7.4e-06	0.000115	0.15863
YML070W	DAK1	YML070W	-2.66343	0.705283	39.5278	0.000114	0.000744	0.157844
YGL169W	SUA5	YGL169W	-2.6698	3.10735	230.016	5.78e-08	5.44e-06	0.157149
YPL233W	NSL1	YPL233W	-2.70016	4.97212	77.5678	7.22e-06	0.000113	0.153876
YLR434C	YLR434C	NA	-2.70754	5.70819	447.148	2.69e-09	1.13e-06	0.153091
YHR020W	YHR020W	YHR020W	-2.74916	2.95613	292.421	1.92e-08	3.6e-06	0.148737
YMR288W	HSH155	YMR288W	-2.80477	9.46247	471.255	2.11e-09	1.02e-06	0.143113
YDL097C	RPN6	YDL097C	-2.84544	1.96937	140.672	5.34e-07	2.12e-05	0.139136
YLR294C	YLR294C	NA	-2.87115	8.11978	188.456	1.43e-07	9.25e-06	0.136677
YFL060C	SNO3	YFL060C	-2.89695	5.569	499.396	1.61e-09	1.02e-06	0.134255
YOR079C	ATX2	YOR079C	-2.89917	0.426092	52.2754	3.75e-05	0.000333	0.134049
YIL051C	MMF1	YIL051C	-2.92437	2.1284	91.0894	3.62e-06	7.28e-05	0.131728
YNR018W	AIM38	YNR018W	-2.96243	10.6977	179.145	1.8e-07	1.05e-05	0.128298
YAR020C	PAU7	YAR020C	-2.9632	-0.527165	56.9264	2.65e-05	0.000265	0.12823
YGR033C	TIM21	YGR033C	-2.97858	11.5965	130.908	7.36e-07	2.64e-05	0.12687
YGL253W	HXK2	YGL253W	-2.98033	4.7369	136.384	6.13e-07	2.33e-05	0.126716
YBR131W	CCZ1	YBR131W	-2.98944	9.14686	217.489	7.46e-08	6.12e-06	0.125919
YJR105W	ADO1	YJR105W	-2.99367	7.75793	160.922	2.92e-07	1.45e-05	0.12555
snR18	snR18	NA	-3.00338	9.77064	284.644	2.18e-08	3.6e-06	0.124708
YMR155W	YMR155W	YMR155W	-3.03796	1.54266	180.699	1.73e-07	1.04e-05	0.121754
tE(UUC)Q	tE(UUC)Q	NA	-3.09328	5.9806	481.482	1.91e-09	1.02e-06	0.117174
YLR385C	SWC7	YLR385C	-3.21949	7.60327	478.359	1.97e-09	1.02e-06	0.107359
YHR206W	SKN7	YHR206W	-3.24394	9.07967	314.997	1.36e-08	3.25e-06	0.105555
YHR107C	CDC12	YHR107C	-3.2722	5.66528	698.134	3.37e-10	4.5e-07	0.103507
YBR056W-A	YBR056W-A	YBR056W-A	-3.43049	5.24018	718.876	2.93e-10	4.5e-07	0.0927512
YGL248W	PDE1	YGL248W	-3.50685	-3.21925	27.7858	0.000432	0.00205419	0.0879699
YLR164W	YLR164W	YLR164W	-3.5667	10.6532	284.483	2.18e-08	3.6e-06	0.0843951
YHR214W	YHR214W	YAR066W	-3.70641	9.83489	252.359	3.78e-08	4.06e-06	0.0766053
YNL047C	SLM2	YNL047C	-3.77904	8.62337	666.283	4.19e-10	4.5e-07	0.0728444
YNL273W	TOF1	YNL273W	-3.85409	8.37434	1129.53	3.52e-11	1.29e-07	0.0691517
YOR372C	NDD1	YOR372C	-3.97554	7.94179	1108.87	3.84e-11	1.29e-07	0.0635687
YPL227C	ALG5	YPL227C	-4.42458	8.06413	547.684	1.05e-09	8.8e-07	0.046566

## Sheet: GO Analysis (DAVID)
Top 50 Upregulated Genes
Category	Term	Count	%	PValue	Genes	List Total
GOTERM_BP_ALL	GO:0070272~proton-transporting ATP synthase complex biogenesis	3	7.31707	0.00273022	YNR020C, YDR350C, YER154W	38
GOTERM_BP_ALL	GO:0010822~positive regulation of mitochondrion organization	3	7.31707	0.00836589	YLR203C, YIL065C, YDR350C	38
GOTERM_BP_ALL	GO:0010821~regulation of mitochondrion organization	3	7.31707	0.0136372	YLR203C, YIL065C, YDR350C	38
GOTERM_BP_ALL	GO:0070271~protein complex biogenesis	7	17.0732	0.0284671	YLR203C, YGL066W, YMR138W, YNR020C, YDR350C, YER154W, YDR014W-A	38
GOTERM_BP_ALL	GO:0006996~organelle organization	18	43.9024	0.0356732	YLR203C, YFR042W, YDR350C, YPL200W, YER154W, YJR072C, YLR191W, YLR315W, YHR150W, YPL161C, YNL312W, YLR190W, YIL065C, YGL066W, YNR020C, YDR014W-A, YJR068W, YHL007C	38
GOTERM_BP_ALL	GO:0048285~organelle fission	7	17.0732	0.03635	YJR072C, YLR315W, YNL312W, YIL065C, YDR014W-A, YPL200W, YHL007C	38
GOTERM_BP_ALL	GO:0007059~chromosome segregation	5	12.1951	0.060865	YJR072C, YLR315W, YDR014W-A, YJR068W, YPL200W	38
GOTERM_BP_ALL	GO:0033615~mitochondrial proton-transporting ATP synthase complex assembly	2	4.87805	0.0709124	YNR020C, YER154W	38
GOTERM_BP_ALL	GO:0043461~proton-transporting ATP synthase complex assembly	2	4.87805	0.0709124	YNR020C, YER154W	38
GOTERM_BP_ALL	GO:0051128~regulation of cellular component organization	7	17.0732	0.0788273	YLR203C, YIL065C, YGL066W, YDR350C, YDR014W-A, YPL200W, YHL007C	38
GOTERM_BP_ALL	GO:0051130~positive regulation of cellular component organization	4	9.7561	0.0817892	YLR203C, YIL065C, YGL066W, YDR350C	38
GOTERM_BP_ALL	GO:0007031~peroxisome organization	3	7.31707	0.086442	YLR191W, YHR150W, YIL065C	38
GOTERM_BP_ALL	GO:0000280~nuclear division	6	14.6341	0.0920985	YJR072C, YLR315W, YNL312W, YDR014W-A, YPL200W, YHL007C	38
GOTERM_BP_ALL	GO:0070131~positive regulation of mitochondrial translation	2	4.87805	0.0954655	YLR203C, YDR350C	38
Top 50 Downregulated Genes
Category	Term	Count	%	PValue	Genes	List Total
GOTERM_BP_ALL	GO:0065008~regulation of biological quality	9	21.9512	0.027438	YGL169W, YGL248W, YHR020W, YML057W, YGL253W, YOR079C, YHR206W, YHR031C, YKL193C	39
GOTERM_BP_ALL	GO:0016043~cellular component organization	23	56.0976	0.0329535	YNL047C, YOL155C, YMR238W, YMR288W, YHR107C, YGL253W, YNL273W, YAR020C, YLR385C, YBR131W, YHR206W, YDL097C, YHR031C, YKL193C, YBR146W, YLR086W, YGL169W, YNR018W, YIL051C, YKL122C, YPL233W, YGL068W, YGR033C	39
GOTERM_BP_ALL	GO:0006793~phosphorus metabolic process	11	26.8293	0.0427721	YFL060C, YGL248W, YML057W, YLR164W, YHR107C, YML070W, YPL227C, YGL253W, YMR006C, YJR105W, YFR019W	39
GOTERM_BP_ALL	GO:1903047~mitotic cell cycle process	7	17.0732	0.0504459	YOR372C, YLR086W, YGL174W, YPL233W, YHR107C, YNL273W, YKL193C	39
GOTERM_BP_ALL	GO:0016310~phosphorylation	7	17.0732	0.0530645	YGL248W, YLR164W, YHR107C, YML070W, YGL253W, YJR105W, YFR019W	39
GOTERM_BP_ALL	GO:0051301~cell division	6	14.6341	0.0541474	YLR086W, YGL174W, YMR238W, YPL233W, YHR107C, YKL193C	39
GOTERM_BP_ALL	GO:1901615~organic hydroxy compound metabolic process	4	9.7561	0.0550637	YFL060C, YKL150W, YML070W, YPL227C	39
GOTERM_BP_ALL	GO:0000278~mitotic cell cycle	7	17.0732	0.057989	YOR372C, YLR086W, YGL174W, YPL233W, YHR107C, YNL273W, YKL193C	39
GOTERM_BP_ALL	GO:0019637~organophosphate metabolic process	7	17.0732	0.0637813	YGL248W, YLR164W, YPL227C, YGL253W, YMR006C, YJR105W, YFR019W	39
GOTERM_BP_ALL	GO:0032845~negative regulation of homeostatic process	2	4.87805	0.066368	YGL248W, YHR031C	39
GOTERM_BP_ALL	GO:0009150~purine ribonucleotide metabolic process	4	9.7561	0.0793811	YGL248W, YLR164W, YGL253W, YJR105W	39
GOTERM_BP_ALL	GO:0042592~homeostatic process	6	14.6341	0.081232	YGL169W, YGL248W, YML057W, YGL253W, YOR079C, YHR031C	39
GOTERM_BP_ALL	GO:0044763~single-organism cellular process	28	68.2927	0.082313	YOR372C, YGL174W, YMR238W, YLR164W, YHR107C, YPL227C, YGL253W, YNL273W, YLR086W, YGR224W, YIL051C, YKL122C, YPL233W, YKL150W, YML070W, YOR079C, YJR105W, YMR006C, YNL047C, YGL248W, YML057W, YBR131W, YHR206W, YKL193C, YFL060C, YHR020W, YGR033C, YFR019W	39
GOTERM_BP_ALL	GO:0006796~phosphate-containing compound metabolic process	10	24.3902	0.0836725	YGL248W, YML057W, YLR164W, YHR107C, YML070W, YPL227C, YGL253W, YMR006C, YJR105W, YFR019W	39
GOTERM_BP_ALL	GO:0006163~purine nucleotide metabolic process	4	9.7561	0.0844741	YGL248W, YLR164W, YGL253W, YJR105W	39
GOTERM_BP_ALL	GO:0009259~ribonucleotide metabolic process	4	9.7561	0.0964374	YGL248W, YLR164W, YGL253W, YJR105W	39
GOTERM_BP_ALL	GO:0046835~carbohydrate phosphorylation	2	4.87805	0.0979235	YGL253W, YJR105W	39
